# Supplementary material for: (E)-1-(4,4′′-Difluoro-5′-meth­oxy-1,1′:3′,1′′-terphenyl-4′-yl)-3-(6-meth­oxy­naphthalen-2-yl)prop-2-en-1-one
Source: Acta Crystallogr Sect E Struct Rep Online. 2011 Nov 16;67(Pt 12):o3327–8. doi: 10.1107/S1600536811047660 (PMC3238976; doi:10.1107/S1600536811047660)
Supplement: Supplementary file 1 [file e-67-o3327-sup1.cif]

##############################################################################
#                                                                            #
# This CIF contains the data in a paper accepted for publication in          #
# Acta Crystallographica Section E. It conforms to the requirements of       #
# Notes for Authors for Acta Crystallographica Section E, and has been       #
# peer reviewed under the auspices of the IUCr Commission on Journals.       #
#                                                                            #
# Full details of the Crystallographic Information File format               #
# are given in the paper "The Crystallographic Information File (CIF):       #
# a New Standard Archive File for Crystallography" by S. R. Hall, F. H.      #
# Allen and I. D. Brown [Acta Cryst. (1991), A47, 655-685].                  #
#                                                                            #
# The current version of the core CIF dictionary is obtainable from          #
# ftp://ftp.iucr.org/pub/cif_core.dic.                                       #
#                                                                            #
# Software is freely available for graphical display of the structure(s)     #
# in this CIF. For information consult the CIF software page                 #
# http://www.iucr.org/resources/cif/software.                                #
#                                                                            #
# This file may be used for bona fide research purposes within the           #
# scientific community so long as proper attribution is given to the journal # 
# article from which it was obtained.                                        #
#                                                                            #
##############################################################################
data_global
_audit_creation_method     'form.cif (version 2.0)'
_journal_data_validation_number     ?
_journal_date_recd_electronic     2011-11-08
_journal_date_accepted     2011-11-10
_journal_name_full     'Acta Crystallographica, Section E'
_journal_year     2011
_journal_volume     67
_journal_issue     12
_journal_page_first     o3327
_journal_page_last     o3328
_journal_paper_category     QO
_journal_coeditor_code     IS5005
_publ_contact_author_name     'Prof. Fun, Hoong-Kun'
_publ_contact_author_address
;
      X-ray Crystallography Unit
      School of Physics
      Universiti Sains Malaysia
      11800 USM, Penang
      MALAYSIA
;
_publ_contact_author_email     'hkfun@usm.my'
_publ_contact_author_fax     '604 6579150'
_publ_contact_author_phone     '604 6533652'
_publ_section_title
;\
(<i>E</i>)-1-(4,4''-Difluoro-5'-methoxy-1,1':3',1''-terphenyl-4'-yl)-3-(6-\
methoxynaphthalen-2-yl)prop-2-en-1-one
;
loop_
    _publ_author_name
    _publ_author_footnote
    _publ_author_address
    'Hoong-Kun Fun'
;
      Thomson Reuters ResearcherID: A-3561-2009.
;
;
      X-ray Crystallography Unit
      School of Physics
      Universiti Sains Malaysia
      11800 USM, Penang
      Malaysia
;
    'Madhukar Hemamalini' ?
;
      X-ray Crystallography Unit
      School of Physics
      Universiti Sains Malaysia
      11800 USM, Penang
      Malaysia
;
    'S. Samshuddin' ?
;
      Department of Studies in Chemistry
      Mangalore University
      Mangalagangotri 574 199
      India
;
    'B. Narayana' ?
;
      Department of Studies in Chemistry
      Mangalore University
      Mangalagangotri 574 199
      India
;
    'B. K. Sarojini' ?
;
      Department of Chemistry
      P. A. College of Engineering
      Nadupadavu
      Mangalore 574 153
      India
;
data_I
_audit_creation_method     SHELXL-97
_chemical_name_systematic
;
(<i>E</i>)-1-(4,4''-Difluoro-5'-methoxy-1,1':3',1''-terphenyl-4'-yl)-
3-(6-methoxynaphthalen-2-yl)prop-2-en-1-one
;
_chemical_name_common     ?
_chemical_formula_moiety     'C33 H24 F2 O3'
_chemical_formula_sum     'C33 H24 F2 O3'
_chemical_formula_iupac     'C33 H24 F2 O3'
_chemical_formula_weight     506.52
_chemical_melting_point     ?
_symmetry_cell_setting     monoclinic
_symmetry_space_group_name_H-M     'P 21/n'
_symmetry_space_group_name_Hall     '-P 2yn'
loop_
    _symmetry_equiv_pos_as_xyz
    'x, y, z'
    '-x+1/2, y+1/2, -z+1/2'
    '-x, -y, -z'
    'x-1/2, -y-1/2, z-1/2'
_cell_length_a     6.9524(5)
_cell_length_b     33.024(2)
_cell_length_c     11.6030(9)
_cell_angle_alpha     90.00
_cell_angle_beta     107.2670(10)
_cell_angle_gamma     90.00
_cell_volume     2544.0(3)
_cell_formula_units_Z     4
_cell_measurement_reflns_used     7590
_cell_measurement_theta_min     2.47
_cell_measurement_theta_max     26.46
_cell_measurement_temperature     296(2)
_exptl_crystal_description     plate
_exptl_crystal_colour     yellow
_exptl_crystal_size_max     0.36
_exptl_crystal_size_mid     0.16
_exptl_crystal_size_min     0.08
_exptl_crystal_density_diffrn     1.322
_exptl_crystal_density_meas     ?
_exptl_crystal_density_method     'not measured'
_exptl_crystal_F_000     1056
_exptl_absorpt_coefficient_mu     0.094
_exptl_absorpt_correction_type     multi-scan
_exptl_absorpt_process_details     '(SADABS; Bruker, 2009)'
_exptl_absorpt_correction_T_min     0.9672
_exptl_absorpt_correction_T_max     0.9926
_exptl_special_details     ?
_diffrn_ambient_temperature     296(2)
_diffrn_radiation_type     MoK\a
_diffrn_radiation_wavelength     0.71073
_diffrn_radiation_source     'fine-focus sealed tube'
_diffrn_radiation_monochromator     graphite
_diffrn_measurement_device_type
;
Bruker APEXII DUO CCD area-detector
;
_diffrn_measurement_method     '\f and \w scans'
_diffrn_detector_area_resol_mean     .
_diffrn_reflns_number     53824
_diffrn_reflns_av_R_equivalents     0.0562
_diffrn_reflns_av_sigmaI/netI     0.0365
_diffrn_reflns_theta_min     1.94
_diffrn_reflns_theta_max     30.07
_diffrn_reflns_theta_full     30.07
_diffrn_measured_fraction_theta_max     0.995
_diffrn_measured_fraction_theta_full     0.995
_diffrn_reflns_limit_h_min     -9
_diffrn_reflns_limit_h_max     9
_diffrn_reflns_limit_k_min     -46
_diffrn_reflns_limit_k_max     46
_diffrn_reflns_limit_l_min     -16
_diffrn_reflns_limit_l_max     16
_diffrn_standards_number     0
_diffrn_standards_interval_count     .
_diffrn_standards_interval_time     .
_diffrn_standards_decay_%     ?
_refine_special_details
;
 Refinement of F^2^ against ALL reflections.  The weighted R-factor wR and
 goodness of fit S are based on F^2^, conventional R-factors R are based
 on F, with F set to zero for negative F^2^. The threshold expression of
 F^2^ > 2\s(F^2^) is used only for calculating R-factors(gt) etc. and is
 not relevant to the choice of reflections for refinement.  R-factors based
 on F^2^ are statistically about twice as large as those based on F, and R-
 factors based on ALL data will be even larger.
;
_reflns_number_total     7441
_reflns_number_gt     4312
_reflns_threshold_expression     I>2\s(I)
_refine_ls_structure_factor_coef     Fsqd
_refine_ls_matrix_type     full
_refine_ls_R_factor_all     0.1192
_refine_ls_R_factor_gt     0.0647
_refine_ls_wR_factor_gt     0.1498
_refine_ls_wR_factor_ref     0.1797
_refine_ls_goodness_of_fit_ref     1.019
_refine_ls_restrained_S_all     1.019
_refine_ls_number_reflns     7441
_refine_ls_number_parameters     345
_refine_ls_number_restraints     0
_refine_ls_hydrogen_treatment     constr
_refine_ls_weighting_scheme     calc
_refine_ls_weighting_details
         'calc w=1/[\s^2^(Fo^2^)+(0.0622P)^2^+1.2079P] where P=(Fo^2^+2Fc^2^)/3'
_atom_sites_solution_hydrogens     geom
_atom_sites_solution_primary     direct
_atom_sites_solution_secondary     difmap
_refine_ls_shift/su_max     0.001
_refine_ls_shift/su_mean     0.000
_refine_diff_density_max     0.280
_refine_diff_density_min     -0.184
_refine_ls_extinction_method     none
_refine_ls_extinction_coef     ?
loop_
    _atom_type_symbol
    _atom_type_description
    _atom_type_scat_dispersion_real
    _atom_type_scat_dispersion_imag
    _atom_type_scat_source
    'C' 'C' 0.0033 0.0016
                         'International Tables Vol C Tables 4.2.6.8 and 6.1.1.4'
    'H' 'H' 0.0000 0.0000
                         'International Tables Vol C Tables 4.2.6.8 and 6.1.1.4'
    'O' 'O' 0.0106 0.0060
                         'International Tables Vol C Tables 4.2.6.8 and 6.1.1.4'
    'F' 'F' 0.0171 0.0103
                         'International Tables Vol C Tables 4.2.6.8 and 6.1.1.4'
_computing_data_collection     'APEX2 (Bruker, 2009)'
_computing_cell_refinement     'SAINT (Bruker, 2009)'
_computing_data_reduction     'SAINT (Bruker, 2009)'
_computing_structure_solution     'SHELXTL (Sheldrick, 2008)'
_computing_structure_refinement     'SHELXTL (Sheldrick, 2008)'
_computing_molecular_graphics     'SHELXTL (Sheldrick, 2008)'
_computing_publication_material
                             'SHELXTL (Sheldrick, 2008) and PLATON (Spek, 2009)'
loop_
    _atom_site_type_symbol
    _atom_site_label
    _atom_site_fract_x
    _atom_site_fract_y
    _atom_site_fract_z
    _atom_site_U_iso_or_equiv
    _atom_site_adp_type
    _atom_site_calc_flag
    _atom_site_refinement_flags
    _atom_site_occupancy
    _atom_site_symmetry_multiplicity
    _atom_site_disorder_assembly
    _atom_site_disorder_group
    F F1 -0.8506(3) 0.20150(6) 0.53664(18) 0.1044(6) Uani d . 1 1 . .
    F F2 0.3881(2) -0.01095(5) 1.20226(11) 0.0746(4) Uani d . 1 1 . .
    O O1 0.0952(3) 0.04503(5) 0.43318(13) 0.0590(4) Uani d . 1 1 . .
    O O2 -0.4053(3) 0.08801(6) 0.33233(14) 0.0719(5) Uani d . 1 1 . .
    O O3 0.1800(3) 0.25775(6) -0.26009(18) 0.0868(6) Uani d . 1 1 . .
    C C1 0.1517(4) 0.15151(8) 0.1660(2) 0.0595(6) Uani d . 1 1 . .
    H H1A 0.2255 0.1415 0.2409 0.071 Uiso calc R 1 1 . .
    C C2 0.2463(4) 0.17487(8) 0.1012(2) 0.0616(6) Uani d . 1 1 . .
    H H2A 0.3830 0.1805 0.1328 0.074 Uiso calc R 1 1 . .
    C C3 0.1381(4) 0.19040(7) -0.0126(2) 0.0555(5) Uani d . 1 1 . .
    C C4 0.2299(4) 0.21664(7) -0.0797(2) 0.0623(6) Uani d . 1 1 . .
    H H4A 0.3652 0.2236 -0.0495 0.075 Uiso calc R 1 1 . .
    C C5 0.1152(4) 0.23119(8) -0.1890(2) 0.0649(7) Uani d . 1 1 . .
    C C6 -0.0870(5) 0.22052(8) -0.2378(2) 0.0725(7) Uani d . 1 1 . .
    H H6A -0.1610 0.2305 -0.3127 0.087 Uiso calc R 1 1 . .
    C C7 -0.1757(4) 0.19549(8) -0.1758(2) 0.0660(7) Uani d . 1 1 . .
    H H7A -0.3102 0.1883 -0.2090 0.079 Uiso calc R 1 1 . .
    C C8 -0.0662(4) 0.18022(7) -0.06174(19) 0.0515(5) Uani d . 1 1 . .
    C C9 -0.1600(4) 0.15587(7) 0.00749(19) 0.0555(5) Uani d . 1 1 . .
    H H9A -0.2949 0.1489 -0.0249 0.067 Uiso calc R 1 1 . .
    C C10 -0.0563(4) 0.14246(7) 0.12064(18) 0.0521(5) Uani d . 1 1 . .
    C C11 -0.1675(4) 0.12159(7) 0.19354(19) 0.0538(5) Uani d . 1 1 . .
    H H11A -0.2986 0.1135 0.1536 0.065 Uiso calc R 1 1 . .
    C C12 -0.0997(4) 0.11319(7) 0.30973(19) 0.0537(5) Uani d . 1 1 . .
    H H12A 0.0334 0.1194 0.3510 0.064 Uiso calc R 1 1 . .
    C C13 -0.2262(3) 0.09428(7) 0.37715(18) 0.0488(5) Uani d . 1 1 . .
    C C14 -0.1234(3) 0.08339(6) 0.50667(16) 0.0416(4) Uani d . 1 1 . .
    C C15 0.0403(3) 0.05689(6) 0.53151(16) 0.0433(4) Uani d . 1 1 . .
    C C16 0.1302(3) 0.04262(6) 0.64713(17) 0.0436(4) Uani d . 1 1 . .
    H H16A 0.2366 0.0244 0.6615 0.052 Uiso calc R 1 1 . .
    C C17 0.0615(3) 0.05552(6) 0.74161(16) 0.0403(4) Uani d . 1 1 . .
    C C18 -0.0957(3) 0.08305(6) 0.71871(17) 0.0424(4) Uani d . 1 1 . .
    H H18A -0.1376 0.0926 0.7827 0.051 Uiso calc R 1 1 . .
    C C19 -0.1932(3) 0.09687(6) 0.60211(17) 0.0405(4) Uani d . 1 1 . .
    C C20 -0.3657(3) 0.12534(6) 0.58344(17) 0.0441(4) Uani d . 1 1 . .
    C C21 -0.3847(4) 0.15999(7) 0.5133(2) 0.0554(6) Uani d . 1 1 . .
    H H21A -0.2871 0.1660 0.4758 0.066 Uiso calc R 1 1 . .
    C C22 -0.5472(4) 0.18581(8) 0.4985(2) 0.0678(7) Uani d . 1 1 . .
    H H22A -0.5595 0.2090 0.4514 0.081 Uiso calc R 1 1 . .
    C C23 -0.6886(4) 0.17661(9) 0.5542(2) 0.0660(7) Uani d . 1 1 . .
    C C24 -0.6756(3) 0.14343(8) 0.6256(2) 0.0608(6) Uani d . 1 1 . .
    H H24A -0.7733 0.1382 0.6637 0.073 Uiso calc R 1 1 . .
    C C25 -0.5132(3) 0.11777(7) 0.63984(19) 0.0498(5) Uani d . 1 1 . .
    H H25A -0.5020 0.0949 0.6882 0.060 Uiso calc R 1 1 . .
    C C26 0.1510(3) 0.03850(6) 0.86460(16) 0.0418(4) Uani d . 1 1 . .
    C C27 0.2048(3) 0.06306(7) 0.96664(18) 0.0496(5) Uani d . 1 1 . .
    H H27A 0.1866 0.0909 0.9582 0.060 Uiso calc R 1 1 . .
    C C28 0.2850(3) 0.04658(8) 1.08059(18) 0.0548(6) Uani d . 1 1 . .
    H H28A 0.3216 0.0630 1.1487 0.066 Uiso calc R 1 1 . .
    C C29 0.3089(3) 0.00566(8) 1.09028(18) 0.0520(5) Uani d . 1 1 . .
    C C30 0.2575(3) -0.01981(7) 0.9932(2) 0.0526(5) Uani d . 1 1 . .
    H H30A 0.2748 -0.0477 1.0030 0.063 Uiso calc R 1 1 . .
    C C31 0.1792(3) -0.00303(7) 0.88003(18) 0.0479(5) Uani d . 1 1 . .
    H H31A 0.1447 -0.0198 0.8127 0.058 Uiso calc R 1 1 . .
    C C32 0.3839(5) 0.26621(11) -0.2300(3) 0.0988(11) Uani d . 1 1 . .
    H H32A 0.4117 0.2808 -0.2948 0.148 Uiso calc R 1 1 . .
    H H32B 0.4587 0.2413 -0.2164 0.148 Uiso calc R 1 1 . .
    H H32C 0.4226 0.2823 -0.1580 0.148 Uiso calc R 1 1 . .
    C C33 0.2823(4) 0.02460(8) 0.4521(2) 0.0634(6) Uani d . 1 1 . .
    H H33A 0.3081 0.0207 0.3761 0.095 Uiso calc R 1 1 . .
    H H33B 0.2765 -0.0012 0.4890 0.095 Uiso calc R 1 1 . .
    H H33C 0.3883 0.0406 0.5042 0.095 Uiso calc R 1 1 . .
loop_
    _atom_site_aniso_label
    _atom_site_aniso_U_11
    _atom_site_aniso_U_22
    _atom_site_aniso_U_33
    _atom_site_aniso_U_12
    _atom_site_aniso_U_13
    _atom_site_aniso_U_23
    F1 0.0836(12) 0.1138(15) 0.1051(14) 0.0507(11) 0.0118(10) -0.0035(11)
    F2 0.0776(10) 0.1075(12) 0.0390(7) 0.0182(8) 0.0177(6) 0.0204(7)
    O1 0.0732(11) 0.0692(10) 0.0393(8) 0.0146(8) 0.0242(7) -0.0037(7)
    O2 0.0602(11) 0.1037(14) 0.0438(9) -0.0166(10) 0.0028(8) -0.0040(9)
    O3 0.0988(16) 0.0832(14) 0.0796(13) -0.0171(12) 0.0282(12) 0.0173(11)
    C1 0.0659(15) 0.0654(15) 0.0455(12) 0.0092(12) 0.0137(11) 0.0029(11)
    C2 0.0569(14) 0.0661(15) 0.0601(14) 0.0036(12) 0.0150(11) -0.0029(12)
    C3 0.0653(15) 0.0515(12) 0.0513(12) 0.0012(11) 0.0196(11) -0.0072(10)
    C4 0.0676(16) 0.0565(14) 0.0654(15) -0.0064(12) 0.0239(12) -0.0037(12)
    C5 0.0828(18) 0.0569(14) 0.0574(14) -0.0104(13) 0.0246(13) -0.0021(11)
    C6 0.090(2) 0.0680(16) 0.0529(14) -0.0142(15) 0.0108(13) 0.0043(12)
    C7 0.0745(17) 0.0665(16) 0.0499(13) -0.0104(13) 0.0073(12) -0.0013(11)
    C8 0.0647(14) 0.0466(11) 0.0427(11) -0.0016(10) 0.0153(10) -0.0052(9)
    C9 0.0635(14) 0.0567(13) 0.0449(11) -0.0021(11) 0.0139(10) -0.0034(10)
    C10 0.0687(15) 0.0493(12) 0.0399(10) 0.0042(11) 0.0185(10) -0.0038(9)
    C11 0.0653(14) 0.0545(13) 0.0414(11) 0.0004(11) 0.0154(10) -0.0033(9)
    C12 0.0654(14) 0.0557(13) 0.0393(10) -0.0033(11) 0.0145(10) -0.0004(9)
    C13 0.0547(13) 0.0538(12) 0.0348(10) -0.0040(10) 0.0086(9) -0.0044(8)
    C14 0.0445(11) 0.0459(11) 0.0334(9) -0.0073(9) 0.0103(8) -0.0031(8)
    C15 0.0491(12) 0.0479(11) 0.0358(9) -0.0054(9) 0.0172(8) -0.0057(8)
    C16 0.0415(10) 0.0472(11) 0.0435(10) -0.0009(9) 0.0146(8) -0.0022(8)
    C17 0.0419(10) 0.0450(10) 0.0345(9) -0.0040(8) 0.0121(8) -0.0020(8)
    C18 0.0456(11) 0.0495(11) 0.0343(9) -0.0035(9) 0.0152(8) -0.0046(8)
    C19 0.0399(10) 0.0448(10) 0.0368(9) -0.0057(8) 0.0114(8) -0.0031(8)
    C20 0.0434(11) 0.0460(11) 0.0390(10) -0.0036(9) 0.0063(8) -0.0057(8)
    C21 0.0622(14) 0.0557(13) 0.0473(12) 0.0010(11) 0.0147(10) 0.0038(10)
    C22 0.0798(18) 0.0586(15) 0.0572(14) 0.0153(13) 0.0081(13) 0.0072(11)
    C23 0.0544(14) 0.0714(17) 0.0633(15) 0.0186(12) 0.0038(12) -0.0123(13)
    C24 0.0444(13) 0.0715(16) 0.0651(15) -0.0015(11) 0.0141(11) -0.0153(12)
    C25 0.0463(12) 0.0528(12) 0.0500(12) -0.0052(10) 0.0135(9) -0.0048(9)
    C26 0.0376(10) 0.0529(12) 0.0358(9) -0.0002(9) 0.0124(8) -0.0006(8)
    C27 0.0533(12) 0.0537(12) 0.0412(10) -0.0007(10) 0.0130(9) -0.0045(9)
    C28 0.0538(13) 0.0751(16) 0.0341(10) -0.0004(11) 0.0109(9) -0.0076(10)
    C29 0.0442(12) 0.0783(16) 0.0361(10) 0.0092(11) 0.0158(9) 0.0100(10)
    C30 0.0503(13) 0.0584(13) 0.0522(12) 0.0073(10) 0.0201(10) 0.0082(10)
    C31 0.0486(12) 0.0543(12) 0.0425(10) 0.0014(10) 0.0160(9) -0.0025(9)
    C32 0.089(2) 0.095(2) 0.117(3) -0.0174(19) 0.037(2) 0.020(2)
    C33 0.0670(16) 0.0695(16) 0.0648(14) 0.0023(13) 0.0368(13) -0.0119(12)
_geom_special_details
;
 All s.u.'s (except the s.u. in the dihedral angle between two l.s. planes)
 are estimated using the full covariance matrix.  The cell s.u.'s are taken
 into account individually in the estimation of s.u.'s in distances, angles
 and torsion angles; correlations between s.u.'s in cell parameters are only
 used when they are defined by crystal symmetry.  An approximate (isotropic)
 treatment of cell s.u.'s is used for estimating s.u.'s involving l.s. planes.
;
loop_
    _geom_bond_atom_site_label_1
    _geom_bond_atom_site_label_2
    _geom_bond_site_symmetry_2
    _geom_bond_distance
    _geom_bond_publ_flag
    F1 C23 . 1.360(3) ?
    F2 C29 . 1.367(2) ?
    O1 C15 . 1.363(2) ?
    O1 C33 . 1.423(3) ?
    O2 C13 . 1.216(3) ?
    O3 C5 . 1.369(3) ?
    O3 C32 . 1.384(4) ?
    C1 C2 . 1.373(3) ?
    C1 C10 . 1.416(3) ?
    C1 H1A . 0.9300 ?
    C2 C3 . 1.408(3) ?
    C2 H2A . 0.9300 ?
    C3 C8 . 1.406(3) ?
    C3 C4 . 1.435(3) ?
    C4 C5 . 1.369(4) ?
    C4 H4A . 0.9300 ?
    C5 C6 . 1.396(4) ?
    C6 C7 . 1.358(4) ?
    C6 H6A . 0.9300 ?
    C7 C8 . 1.409(3) ?
    C7 H7A . 0.9300 ?
    C8 C9 . 1.424(3) ?
    C9 C10 . 1.370(3) ?
    C9 H9A . 0.9300 ?
    C10 C11 . 1.476(3) ?
    C11 C12 . 1.319(3) ?
    C11 H11A . 0.9300 ?
    C12 C13 . 1.478(3) ?
    C12 H12A . 0.9300 ?
    C13 C14 . 1.504(3) ?
    C14 C15 . 1.396(3) ?
    C14 C19 . 1.407(3) ?
    C15 C16 . 1.384(3) ?
    C16 C17 . 1.386(3) ?
    C16 H16A . 0.9300 ?
    C17 C18 . 1.385(3) ?
    C17 C26 . 1.487(3) ?
    C18 C19 . 1.398(3) ?
    C18 H18A . 0.9300 ?
    C19 C20 . 1.489(3) ?
    C20 C21 . 1.387(3) ?
    C20 C25 . 1.393(3) ?
    C21 C22 . 1.385(3) ?
    C21 H21A . 0.9300 ?
    C22 C23 . 1.362(4) ?
    C22 H22A . 0.9300 ?
    C23 C24 . 1.360(4) ?
    C24 C25 . 1.382(3) ?
    C24 H24A . 0.9300 ?
    C25 H25A . 0.9300 ?
    C26 C31 . 1.389(3) ?
    C26 C27 . 1.392(3) ?
    C27 C28 . 1.385(3) ?
    C27 H27A . 0.9300 ?
    C28 C29 . 1.362(3) ?
    C28 H28A . 0.9300 ?
    C29 C30 . 1.366(3) ?
    C30 C31 . 1.379(3) ?
    C30 H30A . 0.9300 ?
    C31 H31A . 0.9300 ?
    C32 H32A . 0.9600 ?
    C32 H32B . 0.9600 ?
    C32 H32C . 0.9600 ?
    C33 H33A . 0.9600 ?
    C33 H33B . 0.9600 ?
    C33 H33C . 0.9600 ?
loop_
    _geom_angle_atom_site_label_1
    _geom_angle_atom_site_label_2
    _geom_angle_atom_site_label_3
    _geom_angle_site_symmetry_1
    _geom_angle_site_symmetry_3
    _geom_angle
    _geom_angle_publ_flag
    C15 O1 C33 . . 118.47(17) ?
    C5 O3 C32 . . 118.2(2) ?
    C2 C1 C10 . . 121.2(2) ?
    C2 C1 H1A . . 119.4 ?
    C10 C1 H1A . . 119.4 ?
    C1 C2 C3 . . 120.6(2) ?
    C1 C2 H2A . . 119.7 ?
    C3 C2 H2A . . 119.7 ?
    C8 C3 C2 . . 119.2(2) ?
    C8 C3 C4 . . 118.9(2) ?
    C2 C3 C4 . . 121.9(2) ?
    C5 C4 C3 . . 118.9(2) ?
    C5 C4 H4A . . 120.5 ?
    C3 C4 H4A . . 120.5 ?
    O3 C5 C4 . . 125.3(3) ?
    O3 C5 C6 . . 112.9(2) ?
    C4 C5 C6 . . 121.8(2) ?
    C7 C6 C5 . . 120.0(2) ?
    C7 C6 H6A . . 120.0 ?
    C5 C6 H6A . . 120.0 ?
    C6 C7 C8 . . 120.8(3) ?
    C6 C7 H7A . . 119.6 ?
    C8 C7 H7A . . 119.6 ?
    C3 C8 C7 . . 119.6(2) ?
    C3 C8 C9 . . 118.9(2) ?
    C7 C8 C9 . . 121.4(2) ?
    C10 C9 C8 . . 121.6(2) ?
    C10 C9 H9A . . 119.2 ?
    C8 C9 H9A . . 119.2 ?
    C9 C10 C1 . . 118.5(2) ?
    C9 C10 C11 . . 118.9(2) ?
    C1 C10 C11 . . 122.5(2) ?
    C12 C11 C10 . . 126.5(2) ?
    C12 C11 H11A . . 116.7 ?
    C10 C11 H11A . . 116.7 ?
    C11 C12 C13 . . 122.8(2) ?
    C11 C12 H12A . . 118.6 ?
    C13 C12 H12A . . 118.6 ?
    O2 C13 C12 . . 122.69(19) ?
    O2 C13 C14 . . 120.62(19) ?
    C12 C13 C14 . . 116.68(19) ?
    C15 C14 C19 . . 119.10(17) ?
    C15 C14 C13 . . 118.22(17) ?
    C19 C14 C13 . . 122.57(19) ?
    O1 C15 C16 . . 123.75(19) ?
    O1 C15 C14 . . 114.88(17) ?
    C16 C15 C14 . . 121.29(18) ?
    C15 C16 C17 . . 119.99(19) ?
    C15 C16 H16A . . 120.0 ?
    C17 C16 H16A . . 120.0 ?
    C18 C17 C16 . . 119.15(17) ?
    C18 C17 C26 . . 120.89(17) ?
    C16 C17 C26 . . 119.90(18) ?
    C17 C18 C19 . . 121.88(18) ?
    C17 C18 H18A . . 119.1 ?
    C19 C18 H18A . . 119.1 ?
    C18 C19 C14 . . 118.51(18) ?
    C18 C19 C20 . . 119.03(17) ?
    C14 C19 C20 . . 122.46(17) ?
    C21 C20 C25 . . 117.9(2) ?
    C21 C20 C19 . . 122.60(19) ?
    C25 C20 C19 . . 119.46(19) ?
    C22 C21 C20 . . 120.9(2) ?
    C22 C21 H21A . . 119.6 ?
    C20 C21 H21A . . 119.6 ?
    C23 C22 C21 . . 118.8(2) ?
    C23 C22 H22A . . 120.6 ?
    C21 C22 H22A . . 120.6 ?
    F1 C23 C24 . . 118.7(3) ?
    F1 C23 C22 . . 118.5(3) ?
    C24 C23 C22 . . 122.8(2) ?
    C23 C24 C25 . . 118.1(2) ?
    C23 C24 H24A . . 121.0 ?
    C25 C24 H24A . . 121.0 ?
    C24 C25 C20 . . 121.5(2) ?
    C24 C25 H25A . . 119.2 ?
    C20 C25 H25A . . 119.2 ?
    C31 C26 C27 . . 118.27(18) ?
    C31 C26 C17 . . 119.97(17) ?
    C27 C26 C17 . . 121.75(19) ?
    C28 C27 C26 . . 120.9(2) ?
    C28 C27 H27A . . 119.5 ?
    C26 C27 H27A . . 119.5 ?
    C29 C28 C27 . . 118.2(2) ?
    C29 C28 H28A . . 120.9 ?
    C27 C28 H28A . . 120.9 ?
    C28 C29 C30 . . 123.2(2) ?
    C28 C29 F2 . . 118.8(2) ?
    C30 C29 F2 . . 118.0(2) ?
    C29 C30 C31 . . 118.0(2) ?
    C29 C30 H30A . . 121.0 ?
    C31 C30 H30A . . 121.0 ?
    C30 C31 C26 . . 121.3(2) ?
    C30 C31 H31A . . 119.3 ?
    C26 C31 H31A . . 119.3 ?
    O3 C32 H32A . . 109.5 ?
    O3 C32 H32B . . 109.5 ?
    H32A C32 H32B . . 109.5 ?
    O3 C32 H32C . . 109.5 ?
    H32A C32 H32C . . 109.5 ?
    H32B C32 H32C . . 109.5 ?
    O1 C33 H33A . . 109.5 ?
    O1 C33 H33B . . 109.5 ?
    H33A C33 H33B . . 109.5 ?
    O1 C33 H33C . . 109.5 ?
    H33A C33 H33C . . 109.5 ?
    H33B C33 H33C . . 109.5 ?
loop_
    _geom_torsion_atom_site_label_1
    _geom_torsion_atom_site_label_2
    _geom_torsion_atom_site_label_3
    _geom_torsion_atom_site_label_4
    _geom_torsion_site_symmetry_1
    _geom_torsion_site_symmetry_2
    _geom_torsion_site_symmetry_3
    _geom_torsion_site_symmetry_4
    _geom_torsion
    _geom_torsion_publ_flag
    C10 C1 C2 C3 . . . . -0.1(4) ?
    C1 C2 C3 C8 . . . . -2.8(4) ?
    C1 C2 C3 C4 . . . . 176.7(2) ?
    C8 C3 C4 C5 . . . . 0.5(3) ?
    C2 C3 C4 C5 . . . . -178.9(2) ?
    C32 O3 C5 C4 . . . . 10.3(4) ?
    C32 O3 C5 C6 . . . . -171.2(3) ?
    C3 C4 C5 O3 . . . . 177.0(2) ?
    C3 C4 C5 C6 . . . . -1.4(4) ?
    O3 C5 C6 C7 . . . . -177.7(2) ?
    C4 C5 C6 C7 . . . . 0.9(4) ?
    C5 C6 C7 C8 . . . . 0.4(4) ?
    C2 C3 C8 C7 . . . . -179.8(2) ?
    C4 C3 C8 C7 . . . . 0.7(3) ?
    C2 C3 C8 C9 . . . . 2.7(3) ?
    C4 C3 C8 C9 . . . . -176.8(2) ?
    C6 C7 C8 C3 . . . . -1.2(4) ?
    C6 C7 C8 C9 . . . . 176.3(2) ?
    C3 C8 C9 C10 . . . . 0.4(3) ?
    C7 C8 C9 C10 . . . . -177.1(2) ?
    C8 C9 C10 C1 . . . . -3.4(3) ?
    C8 C9 C10 C11 . . . . 172.7(2) ?
    C2 C1 C10 C9 . . . . 3.2(3) ?
    C2 C1 C10 C11 . . . . -172.7(2) ?
    C9 C10 C11 C12 . . . . -167.3(2) ?
    C1 C10 C11 C12 . . . . 8.5(4) ?
    C10 C11 C12 C13 . . . . 176.3(2) ?
    C11 C12 C13 O2 . . . . -5.7(4) ?
    C11 C12 C13 C14 . . . . 175.1(2) ?
    O2 C13 C14 C15 . . . . 122.6(2) ?
    C12 C13 C14 C15 . . . . -58.2(3) ?
    O2 C13 C14 C19 . . . . -53.4(3) ?
    C12 C13 C14 C19 . . . . 125.8(2) ?
    C33 O1 C15 C16 . . . . -15.3(3) ?
    C33 O1 C15 C14 . . . . 167.99(19) ?
    C19 C14 C15 O1 . . . . 179.04(17) ?
    C13 C14 C15 O1 . . . . 2.8(3) ?
    C19 C14 C15 C16 . . . . 2.3(3) ?
    C13 C14 C15 C16 . . . . -173.92(19) ?
    O1 C15 C16 C17 . . . . -178.33(19) ?
    C14 C15 C16 C17 . . . . -1.8(3) ?
    C15 C16 C17 C18 . . . . -0.7(3) ?
    C15 C16 C17 C26 . . . . 176.75(18) ?
    C16 C17 C18 C19 . . . . 2.9(3) ?
    C26 C17 C18 C19 . . . . -174.56(18) ?
    C17 C18 C19 C14 . . . . -2.4(3) ?
    C17 C18 C19 C20 . . . . 177.87(18) ?
    C15 C14 C19 C18 . . . . -0.1(3) ?
    C13 C14 C19 C18 . . . . 175.87(18) ?
    C15 C14 C19 C20 . . . . 179.54(18) ?
    C13 C14 C19 C20 . . . . -4.4(3) ?
    C18 C19 C20 C21 . . . . 133.8(2) ?
    C14 C19 C20 C21 . . . . -45.9(3) ?
    C18 C19 C20 C25 . . . . -44.9(3) ?
    C14 C19 C20 C25 . . . . 135.4(2) ?
    C25 C20 C21 C22 . . . . -1.0(3) ?
    C19 C20 C21 C22 . . . . -179.8(2) ?
    C20 C21 C22 C23 . . . . 0.1(4) ?
    C21 C22 C23 F1 . . . . -178.2(2) ?
    C21 C22 C23 C24 . . . . 1.1(4) ?
    F1 C23 C24 C25 . . . . 178.1(2) ?
    C22 C23 C24 C25 . . . . -1.2(4) ?
    C23 C24 C25 C20 . . . . 0.1(3) ?
    C21 C20 C25 C24 . . . . 1.0(3) ?
    C19 C20 C25 C24 . . . . 179.72(19) ?
    C18 C17 C26 C31 . . . . 131.2(2) ?
    C16 C17 C26 C31 . . . . -46.3(3) ?
    C18 C17 C26 C27 . . . . -47.6(3) ?
    C16 C17 C26 C27 . . . . 135.0(2) ?
    C31 C26 C27 C28 . . . . 0.2(3) ?
    C17 C26 C27 C28 . . . . 179.0(2) ?
    C26 C27 C28 C29 . . . . -0.4(3) ?
    C27 C28 C29 C30 . . . . 0.0(3) ?
    C27 C28 C29 F2 . . . . 179.95(19) ?
    C28 C29 C30 C31 . . . . 0.5(3) ?
    F2 C29 C30 C31 . . . . -179.43(19) ?
    C29 C30 C31 C26 . . . . -0.7(3) ?
    C27 C26 C31 C30 . . . . 0.3(3) ?
    C17 C26 C31 C30 . . . . -178.50(19) ?
loop_
    _geom_hbond_atom_site_label_D
    _geom_hbond_atom_site_label_H
    _geom_hbond_atom_site_label_A
    _geom_hbond_site_symmetry_A
    _geom_hbond_distance_DH
    _geom_hbond_distance_HA
    _geom_hbond_distance_DA
    _geom_hbond_angle_DHA
    _geom_hbond_publ_flag
    C28 H28A O2 1_656 0.9300 2.5300 3.363(3) 148.00 yes
    C32 H32C F1 4_765 0.9600 2.4000 3.275(4) 152.00 yes
    C33 H33A F2 1_554 0.9600 2.4800 3.404(3) 162.00 yes
    C32 H32A Cg1 4_554 0.9600 2.8200 3.767(4) 168.00 yes
    C24 H24A Cg3 1_455 0.9300 2.8300 3.461(3) 126.00 yes
    C33 H33B Cg3 3_556 0.9600 2.9100 3.556(3) 126.00 yes
    C7 H7A Cg4 1_554 0.9300 2.8500 3.548(3) 133.00 yes
