# Supplementary material for: (E)-1-(4,4′′-Difluoro-5′-meth­oxy-1,1′:3′,1′′-terphenyl-4′-yl)-3-(6-meth­oxy­naphthalen-2-yl)prop-2-en-1-one
Source: Acta Crystallogr Sect E Struct Rep Online. 2011 Nov 16;67(Pt 12):o3327–8. doi: 10.1107/S1600536811047660 (PMC3238976; doi:10.1107/S1600536811047660)
Supplement: Supplementary file 2 [file e-67-o3327-Isup2.hkl]

#
# h,k,l, Fc-squared, Fo-squared, sigma(Fo-squared) and status flag
#
data_I
_shelx_title ' mo_bks20_0m in P2(1)/n (RT)'
_shelx_refln_list_code          4
_shelx_F_calc_maximum      170.20
_exptl_crystal_F_000      1056.00
_reflns_d_resolution_high  0.7092
 
loop_
 _symmetry_equiv_pos_as_xyz
 'x, y, z'
 '-x+1/2, y+1/2, -z+1/2'
 '-x, -y, -z'
 'x-1/2, -y-1/2, z-1/2'
 
_cell_length_a     6.9524
_cell_length_b    33.0244
_cell_length_c    11.6030
_cell_angle_alpha  90.000
_cell_angle_beta  107.267
_cell_angle_gamma  90.000
 
_shelx_F_squared_multiplier     1.000
 
loop_
 _refln_index_h
 _refln_index_k
 _refln_index_l
 _refln_F_squared_calc
 _refln_F_squared_meas
 _refln_F_squared_sigma
 _refln_observed_status
   2   0   0    13088.23    12657.99    147.21 o
   4   0   0     4213.33     4447.54     51.07 o
   6   0   0        2.71        6.27      5.43 o
   8   0   0        0.27       -1.85      8.21 o
   1   1   0     9232.28     8829.93     83.03 o
   2   1   0       38.23       53.38      3.24 o
   3   1   0      889.16      895.94     11.03 o
   4   1   0      145.94      169.89      5.55 o
   5   1   0       98.41      104.80      4.95 o
   6   1   0      214.07      196.88      7.66 o
   7   1   0        1.78        8.69      4.49 o
   8   1   0        0.46        2.21      4.43 o
   9   1   0       13.68       24.67      6.15 o
   1   2   0      275.40      277.58      3.61 o
   2   2   0      406.36      400.51      4.89 o
   3   2   0     1767.89     1775.92     16.97 o
   4   2   0       53.13       49.54      3.45 o
   5   2   0       39.48       56.21      4.65 o
   6   2   0       45.18       58.35      5.56 o
   7   2   0      105.53       99.34      9.56 o
   8   2   0        0.77        0.02      4.57 o
   9   2   0        6.39       17.01      7.66 o
   1   3   0      832.43      641.60     13.49 o
   2   3   0       32.99       75.21      2.07 o
   3   3   0     1655.39     1550.73     13.08 o
   4   3   0     1866.41     1953.83     19.67 o
   5   3   0        0.00        1.93      2.98 o
   6   3   0       30.81       27.38      4.23 o
   7   3   0       31.92       39.56      5.03 o
   8   3   0       12.75        6.18      4.98 o
   9   3   0        3.12        1.05      6.81 o
   1   4   0      554.05      659.27      6.72 o
   2   4   0     2246.51     2268.29     15.74 o
   3   4   0      468.90      493.93      6.33 o
   4   4   0        1.27        0.67      2.43 o
   5   4   0       74.76       82.61      5.69 o
   6   4   0       24.10       32.91      6.18 o
   7   4   0       71.96       72.93      5.97 o
   8   4   0        1.03        2.97      4.58 o
   9   4   0        0.07        2.07      5.87 o
   1   5   0      182.02      128.74      3.24 o
   2   5   0     5758.21     5592.01     36.13 o
   3   5   0       23.39       53.75      3.23 o
   4   5   0       51.23       66.76      3.92 o
   5   5   0       80.99       77.64      5.22 o
   6   5   0      124.19      119.14      7.67 o
   7   5   0      143.12      139.32      7.41 o
   8   5   0       33.92       35.70      6.32 o
   9   5   0        6.19        5.86      6.66 o
   0   6   0     1711.66     1809.44     28.13 o
   1   6   0    25806.62    27207.49    187.69 o
   2   6   0     2223.70     2270.60     17.76 o
   3   6   0      809.95      908.84      8.65 o
   4   6   0        9.43       10.06      1.88 o
   5   6   0       20.89       25.17      3.91 o
   6   6   0      113.58      111.46      6.72 o
   7   6   0        0.20        0.76      4.13 o
   8   6   0        4.99        7.11      5.29 o
   9   6   0        2.69       -2.56      5.42 o
   1   7   0    12399.92    11913.39     82.46 o
   2   7   0     4023.03     4135.04     32.69 o
   3   7   0     2514.72     2692.04     18.46 o
   4   7   0      154.35      150.71      3.88 o
   5   7   0       18.87       16.09      3.83 o
   6   7   0      212.94      223.40      8.84 o
   7   7   0        6.87        9.53      5.03 o
   8   7   0        1.38        2.41      4.72 o
   9   7   0       12.16       29.90      6.72 o
   0   8   0      461.27      570.93      8.26 o
   1   8   0    12619.94    11873.67     73.84 o
   2   8   0      497.31      525.83      6.29 o
   3   8   0      360.10      395.85      5.70 o
   4   8   0        0.00       -0.89      1.55 o
   5   8   0       24.01       30.30      4.27 o
   6   8   0      112.97      121.82      7.02 o
   7   8   0        0.18       -1.28      3.82 o
   8   8   0        1.00       -2.71      4.40 o
   9   8   0        8.32        3.51      5.91 o
   1   9   0     1808.24     2046.67     14.01 o
   2   9   0     1545.55     1622.33     19.92 o
   3   9   0      672.76      674.02      7.96 o
   4   9   0       21.09       18.35      2.22 o
   5   9   0       65.04       67.97      5.32 o
   6   9   0       64.06       75.78      5.99 o
   7   9   0       20.50       10.67      4.96 o
   8   9   0        1.34        0.60      4.61 o
   9   9   0        2.40       13.38      6.45 o
   0  10   0      190.56      176.16      4.38 o
   1  10   0      129.44       92.41      3.36 o
   2  10   0      235.86      256.34      4.06 o
   3  10   0       15.60       14.29      1.93 o
   4  10   0        8.43       12.00      2.03 o
   5  10   0        5.18        1.50      3.26 o
   6  10   0        0.00        0.01      3.75 o
   7  10   0        2.44        2.48      4.30 o
   8  10   0        0.07       -2.03      4.45 o
   9  10   0        1.49        1.76      5.96 o
   1  11   0     5010.84     4825.19     28.26 o
   2  11   0       70.18       80.69      2.72 o
   3  11   0      127.79      193.72      5.10 o
   4  11   0        0.61        1.23      1.74 o
   5  11   0      294.38      320.90     10.59 o
   6  11   0      224.34      210.70      8.96 o
   7  11   0        2.46       10.91      4.84 o
   8  11   0        1.99       -3.10      4.59 o
   9  11   0        3.75        0.54      5.70 o
   0  12   0        5.37        0.40      1.63 o
   1  12   0     1716.76     1908.51     13.84 o
   2  12   0      493.58      588.47      6.98 o
   3  12   0       61.50       63.74      2.99 o
   4  12   0        3.69        5.38      1.99 o
   5  12   0       64.49       87.59      5.83 o
   6  12   0       49.92       42.05      5.16 o
   7  12   0        1.35       -3.34      4.17 o
   8  12   0       12.64       15.57      5.27 o
   9  12   0        4.67        9.44      7.16 o
   1  13   0      116.82      142.73      3.82 o
   2  13   0      960.43     1106.33     10.39 o
   3  13   0      585.98      644.43      7.72 o
   4  13   0       90.37      105.14      3.79 o
   5  13   0      159.38      139.49      6.97 o
   6  13   0       84.44      101.02      6.75 o
   7  13   0        3.54       -2.40      4.45 o
   8  13   0        0.17        2.82      5.01 o
   0  14   0      308.53      292.59      5.88 o
   1  14   0     7174.66     7568.93     45.42 o
   2  14   0        1.48        8.40      1.53 o
   3  14   0     2148.54     2121.25     16.40 o
   4  14   0       40.45       33.36      2.76 o
   5  14   0       19.66       14.04      4.06 o
   6  14   0       12.76       22.94      4.64 o
   7  14   0       16.66       21.06      5.69 o
   8  14   0       14.66       25.48      5.80 o
   1  15   0        5.84       12.41      1.63 o
   2  15   0      701.49      787.03      8.14 o
   3  15   0       16.00       25.52      2.41 o
   4  15   0        0.10        1.08      2.15 o
   5  15   0       77.11       94.75      6.98 o
   6  15   0       15.24       21.01      4.87 o
   7  15   0       13.41       10.16      5.06 o
   8  15   0        3.41       -1.95      5.26 o
   0  16   0       50.25       62.32      6.15 o
   1  16   0      614.13      737.89      7.24 o
   2  16   0      563.16      569.75      6.77 o
   3  16   0      589.89      610.80      7.43 o
   4  16   0       21.23       21.55      2.94 o
   5  16   0      125.38      124.33      8.29 o
   6  16   0       51.97       61.64      5.98 o
   7  16   0       44.93       49.62      6.65 o
   8  16   0       16.58       16.25      5.96 o
   1  17   0       28.85       31.94      2.57 o
   2  17   0      138.63      150.10      4.96 o
   3  17   0      397.62      430.61      6.41 o
   4  17   0      113.48      143.18      4.97 o
   5  17   0       79.60      106.55      6.07 o
   6  17   0        0.10        9.44      4.23 o
   7  17   0       45.87       46.48      6.69 o
   8  17   0        7.91       14.24      6.74 o
   0  18   0       73.28       85.26      4.36 o
   1  18   0      526.55      569.30      6.48 o
   2  18   0       54.17       35.35      2.46 o
   3  18   0      348.32      356.19      6.82 o
   4  18   0      162.72      189.51      6.26 o
   5  18   0      255.25      246.11      6.76 o
   6  18   0        1.83        9.77      4.21 o
   7  18   0       18.80        5.80      5.20 o
   8  18   0       13.15       16.00      7.03 o
   1  19   0      225.53      255.04      4.44 o
   2  19   0      288.65      270.56      5.55 o
   3  19   0      136.70      131.48      4.61 o
   4  19   0       17.56       26.90      3.38 o
   5  19   0      188.42      174.60      6.08 o
   6  19   0      109.86      120.77      8.39 o
   7  19   0        1.89        2.70      6.30 o
   8  19   0       10.86       20.77      7.29 o
   0  20   0      551.86      638.51      9.72 o
   1  20   0        1.07        5.05      1.74 o
   2  20   0       31.13       39.43      3.21 o
   3  20   0      137.95      144.72      4.88 o
   4  20   0       47.15       58.31      4.05 o
   5  20   0      194.79      200.10      8.23 o
   6  20   0       69.07       83.72      6.88 o
   7  20   0       12.71       18.67      6.31 o
   8  20   0       36.79       35.41      8.22 o
   1  21   0      695.07      758.72      7.86 o
   2  21   0      459.85      524.15      8.27 o
   3  21   0       71.70       73.11      4.03 o
   4  21   0       98.17       84.00      4.58 o
   5  21   0       34.52       48.24      4.71 o
   6  21   0       25.70       17.01      4.81 o
   7  21   0       18.10       13.28      6.44 o
   8  21   0        2.44        9.61     10.81 o
   0  22   0     1568.35     1702.18     19.79 o
   1  22   0       24.68       21.94      2.31 o
   2  22   0       44.56       45.88      3.49 o
   3  22   0      779.56      774.96      9.97 o
   4  22   0      143.45      134.22      5.40 o
   5  22   0       21.07       25.06      3.83 o
   6  22   0       26.48       32.90      5.94 o
   7  22   0        0.46        4.43      5.79 o
   8  22   0        7.74        8.97      6.86 o
   1  23   0        8.21        9.62      2.08 o
   2  23   0       30.09       35.09      3.34 o
   3  23   0        2.81        5.95      2.78 o
   4  23   0      234.89      211.29      6.50 o
   5  23   0        2.99        0.33      3.06 o
   6  23   0       10.29       13.27      5.13 o
   7  23   0        0.09        0.53      5.94 o
   8  23   0        2.50        2.87      7.08 o
   0  24   0       16.56       15.23      4.16 o
   1  24   0      115.09       99.63      4.08 o
   2  24   0       22.95       17.05      3.26 o
   3  24   0       33.00       47.70      3.99 o
   4  24   0      184.16      195.26      6.45 o
   5  24   0        1.07        8.29      3.64 o
   6  24   0        6.56       12.00      5.29 o
   7  24   0        0.44       -4.30      5.54 o
   8  24   0       10.92       18.76     10.85 o
   1  25   0        0.38        5.06      2.40 o
   2  25   0       79.64       90.92      4.42 o
   3  25   0      459.82      427.32      8.24 o
   4  25   0      155.80      199.79      8.09 o
   5  25   0       36.81       41.10      4.65 o
   6  25   0        0.17        6.80      4.52 o
   7  25   0       47.95       55.12     10.23 o
   0  26   0      151.27      140.04      7.45 o
   1  26   0      592.55      623.10      8.46 o
   2  26   0      157.98      146.36      5.69 o
   3  26   0       18.65       28.50      3.84 o
   4  26   0      760.30      756.41     11.73 o
   5  26   0       93.45      101.80      6.62 o
   6  26   0       73.61       87.60      7.43 o
   7  26   0        0.98       18.78      7.80 o
   1  27   0       68.75       81.51      4.07 o
   2  27   0      145.96      157.62      5.97 o
   3  27   0      130.14      128.78      5.98 o
   4  27   0       63.46       75.16      5.15 o
   5  27   0       88.82       80.59      6.17 o
   6  27   0       25.62       28.76      7.39 o
   7  27   0       10.25       13.20      8.46 o
   0  28   0      257.79      301.33      9.67 o
   1  28   0        0.59        0.66      2.63 o
   2  28   0        4.75        5.88      3.35 o
   3  28   0       21.20       22.31      4.23 o
   4  28   0       93.53      115.47      6.38 o
   5  28   0        1.58        1.20      5.37 o
   6  28   0        0.50        6.42      6.25 o
   7  28   0        1.95       -0.99      7.34 o
   1  29   0       27.99       33.31      3.66 o
   2  29   0      134.29      127.07      6.00 o
   3  29   0       75.80       91.40      5.89 o
   4  29   0      127.86      130.43      6.74 o
   5  29   0       17.66        6.37      6.28 o
   6  29   0        2.89        6.75      6.77 o
   7  29   0        0.00        4.08      7.88 o
   0  30   0      465.45      439.41     11.10 o
   1  30   0      234.27      236.06      6.63 o
   2  30   0      101.31       97.31      5.51 o
   3  30   0       65.78       57.52      5.26 o
   4  30   0        3.49       -0.84      3.92 o
   5  30   0      101.92       77.14      8.55 o
   6  30   0       23.09       18.53      7.04 o
   7  30   0        2.27       13.61      8.46 o
   1  31   0       15.39       10.56      3.59 o
   2  31   0       43.94       49.28      4.96 o
   3  31   0      139.06      152.42      7.27 o
   4  31   0        0.10       -1.44      3.89 o
   5  31   0      214.87      230.43     12.80 o
   6  31   0       25.02       22.95     10.34 o
   0  32   0       64.98       53.28      5.99 o
   1  32   0        3.37        5.19      3.36 o
   2  32   0       23.08       28.50      4.61 o
   3  32   0       50.20       61.50      5.48 o
   4  32   0        7.04        2.84      4.14 o
   5  32   0       28.41       44.98      7.74 o
   6  32   0       22.51       17.72      7.16 o
   1  33   0        5.81        7.77      3.60 o
   2  33   0       97.59       96.00      6.16 o
   3  33   0        1.04       -3.83      3.89 o
   4  33   0        0.45       -4.06      4.06 o
   5  33   0       35.26       28.50      7.21 o
   6  33   0       29.68       13.76      7.14 o
   0  34   0      103.08      118.88      7.58 o
   1  34   0       13.02       14.72      4.04 o
   2  34   0        9.01        1.50      3.69 o
   3  34   0        3.40       -0.38      4.18 o
   4  34   0       14.25       12.44      4.62 o
   5  34   0        0.94        2.77      6.16 o
   6  34   0        1.71        6.41      6.93 o
   1  35   0       73.82       76.32      5.84 o
   2  35   0        0.44       -1.66      3.70 o
   3  35   0        1.95        3.34      4.25 o
   4  35   0        1.81       -4.30      4.30 o
   5  35   0       21.03       24.83      7.45 o
   6  35   0        7.84       11.98      7.24 o
   0  36   0        5.00       -3.99      6.01 o
   1  36   0        5.32        7.53      4.18 o
   2  36   0       40.74       38.54      4.86 o
   3  36   0        3.65        7.11      5.28 o
   4  36   0        3.03        3.08      4.59 o
   5  36   0        1.40        2.13      7.03 o
   1  37   0        1.57       -3.77      3.77 o
   2  37   0       20.06       18.84      4.52 o
   3  37   0       23.23       16.22      4.92 o
   4  37   0        0.18       -3.74      4.53 o
   5  37   0        5.11        8.13      7.08 o
   0  38   0        9.23        5.19      6.77 o
   1  38   0        0.03       -4.12      4.12 o
   2  38   0       14.83       12.10      4.72 o
   3  38   0       28.01       19.86      4.96 o
   4  38   0        1.31       -4.53      4.53 o
   5  38   0        8.55        0.73      6.96 o
   1  39   0        0.03       -4.63      4.63 o
   2  39   0        2.03       -4.30      4.35 o
   3  39   0       11.04       10.63      4.56 o
   4  39   0        2.11       -0.58      5.00 o
   5  39   0        0.10        7.34      7.09 o
   0  40   0        0.37       -7.59      9.67 o
   1  40   0        0.04       -1.08      5.04 o
   2  40   0       28.72       24.51      5.71 o
   3  40   0        7.46       -1.29      4.28 o
   4  40   0        4.18        2.26      5.16 o
   1  41   0        4.86        8.37      5.60 o
   2  41   0        3.95       15.56      6.05 o
   3  41   0        0.01       -2.34      4.96 o
   4  41   0        9.15        9.41      5.66 o
   0  42   0        3.57       10.25      9.90 o
   1  42   0        1.80       -1.78      5.60 o
   2  42   0       11.75        9.59      6.01 o
   3  42   0        0.31       -4.32      4.76 o
   4  42   0       14.47       17.28      6.95 o
   1  43   0        8.61        1.20      6.58 o
   2  43   0        0.56       -1.61      5.92 o
   3  43   0        7.28        1.16      5.98 o
   0  44   0        0.00       -7.96      7.96 o
   1  44   0        1.70       -3.00      6.41 o
   2  44   0        1.45       -5.83      5.83 o
   3  44   0       11.03        6.14      7.46 o
   1  45   0        0.01       -5.04      6.40 o
   2  45   0       12.27       21.13      7.90 o
   0  46   0        0.37       -1.39     10.08 o
   1  46   0        3.91       -7.30      7.30 o
  -9   0   1       35.09       37.89     14.22 o
  -7   0   1        3.39        2.51      8.84 o
  -5   0   1      207.13      209.29     10.11 o
  -3   0   1     1276.47     1207.28     15.13 o
  -1   0   1       77.08        7.66      2.14 o
   1   0   1    13704.74    13653.32    160.07 o
   3   0   1       18.73        6.98      4.64 o
   5   0   1       46.56       49.07      6.47 o
   7   0   1       86.03       83.22     11.23 o
   9   0   1        2.31        6.82      9.04 o
  -9   1   1        3.04        7.33      5.72 o
  -8   1   1       35.24       31.85      5.74 o
  -7   1   1      348.78      332.15     11.95 o
  -6   1   1       18.31       25.09      4.50 o
  -5   1   1       49.93       54.80      4.94 o
  -4   1   1     1094.14     1058.69      9.72 o
  -3   1   1     1590.89     1480.56     11.39 o
  -2   1   1    15955.33    16157.59     90.39 o
  -1   1   1     1077.61     1004.26      8.61 o
   0   1   1     1652.55     1428.27     80.17 o
   1   1   1       26.04       51.10      2.32 o
   2   1   1      125.88      126.93      5.09 o
   3   1   1        7.10        6.83      1.92 o
   4   1   1       33.78       39.99      5.26 o
   5   1   1        3.93        3.79      3.26 o
   6   1   1       16.92       16.51      3.77 o
   7   1   1       54.57       43.24      6.39 o
   8   1   1        2.24        0.17      4.98 o
   9   1   1        1.68       -0.61      5.77 o
  -9   2   1       16.27        6.83      5.62 o
  -8   2   1       10.53       18.45      5.68 o
  -7   2   1        1.24        8.05      4.43 o
  -6   2   1      336.45      362.48     10.01 o
  -5   2   1        0.63        1.07      2.91 o
  -4   2   1      994.66     1068.23      8.97 o
  -3   2   1       64.00       45.71      2.23 o
  -2   2   1        4.98        0.90      0.98 o
  -1   2   1     2979.68     2758.53     20.52 o
   0   2   1      276.65      247.77      6.47 o
   1   2   1    13207.50    13293.41    134.21 o
   2   2   1     1065.13     1026.83     11.31 o
   3   2   1       10.06       15.60      2.29 o
   4   2   1      530.08      575.67      9.47 o
   5   2   1       67.47       66.44      4.56 o
   6   2   1        0.20        4.97      3.59 o
   7   2   1       48.34       49.51      6.74 o
   8   2   1        0.41        1.08      4.82 o
   9   2   1        0.43       -2.24      5.63 o
  -9   3   1        8.68        8.61      5.76 o
  -8   3   1       16.33       10.73      5.03 o
  -7   3   1       20.02       22.53      5.03 o
  -6   3   1       31.10       27.87      4.39 o
  -5   3   1      621.80      608.03     10.54 o
  -4   3   1      321.15      312.54      5.71 o
  -3   3   1       58.07       23.08      1.87 o
  -2   3   1     9107.01     9326.16     57.49 o
  -1   3   1      918.43     1082.88      8.03 o
   0   3   1     1571.89     1318.38     32.91 o
   1   3   1     3165.79     2866.86     27.08 o
   2   3   1     1251.40     1155.33     11.68 o
   3   3   1      213.45      197.71      4.30 o
   4   3   1      431.35      418.21      6.96 o
   5   3   1        5.06        2.65      2.91 o
   6   3   1      185.69      191.37      8.83 o
   7   3   1       12.26        9.69      4.25 o
   8   3   1        0.18        0.33      5.01 o
   9   3   1        2.96        3.35      6.02 o
  -9   4   1        1.58        1.28      5.26 o
  -8   4   1        0.02        5.03      4.62 o
  -7   4   1       12.09       11.64      4.64 o
  -6   4   1        7.63       12.41      3.83 o
  -5   4   1      286.58      297.37      6.41 o
  -4   4   1      495.68      501.82      5.94 o
  -3   4   1      727.88      669.21      6.84 o
  -2   4   1     1739.10     1762.01     12.65 o
  -1   4   1     6763.79     7156.81     46.93 o
   0   4   1        7.90       -1.38      1.38 o
   1   4   1     3607.46     3528.30     29.17 o
   2   4   1       45.79       33.42      2.05 o
   3   4   1        0.77       -0.41      1.22 o
   4   4   1      185.46      194.70      5.09 o
   5   4   1       66.05       48.52      4.56 o
   6   4   1       29.83       37.31      5.08 o
   7   4   1       15.85       19.76      4.68 o
   8   4   1        4.65       10.06      5.52 o
   9   4   1        5.71       22.49      8.04 o
  -9   5   1       30.12       37.66      6.93 o
  -8   5   1       20.58       21.08      5.28 o
  -7   5   1      108.49      115.18      6.97 o
  -6   5   1        1.96        3.81      3.56 o
  -5   5   1        8.62        2.86      2.74 o
  -4   5   1        4.68       14.56      1.91 o
  -3   5   1     4342.47     4400.20     30.47 o
  -2   5   1     5898.73     6025.06     35.59 o
  -1   5   1    17167.68    17160.56    117.60 o
   0   5   1    16524.55    17001.49    134.35 o
   1   5   1     6264.02     5913.32     48.04 o
   2   5   1      308.07      341.50      5.40 o
   3   5   1      762.84      766.06      8.27 o
   4   5   1        0.05       -1.07      2.12 o
   5   5   1       80.32       99.38      6.19 o
   6   5   1       47.29       39.26      5.28 o
   7   5   1       65.95       52.76      5.80 o
   8   5   1        1.49       -2.49      4.78 o
   9   5   1        3.74       -2.06      5.81 o
  -9   6   1        0.01       10.42      5.59 o
  -8   6   1        0.99        6.35      4.80 o
  -7   6   1       18.16       25.18      4.59 o
  -6   6   1       53.06       61.59      5.68 o
  -5   6   1       53.20       56.88      4.04 o
  -4   6   1      897.33      947.44      9.08 o
  -3   6   1      270.43      283.70      7.22 o
  -2   6   1       19.83       24.31      1.70 o
  -1   6   1    28968.93    29059.56    216.03 o
   0   6   1    10440.69    10399.68    133.71 o
   1   6   1       37.39       58.83      2.50 o
   2   6   1      214.49      249.29      4.44 o
   3   6   1     2295.87     2342.28     23.96 o
   4   6   1      296.24      313.05      6.09 o
   5   6   1        1.38        0.85      3.10 o
   6   6   1        0.44       -2.56      4.36 o
   7   6   1       26.09       19.81      5.38 o
   8   6   1        1.37        2.08      4.51 o
   9   6   1        8.15       17.08      6.70 o
  -9   7   1        0.29       -3.45      5.09 o
  -8   7   1        2.24        8.41      4.86 o
  -7   7   1       27.11       27.82      4.83 o
  -6   7   1       39.31       41.52      4.97 o
  -5   7   1        0.10       -2.24      2.67 o
  -4   7   1      503.79      447.92      5.95 o
  -3   7   1      749.46      763.05      7.54 o
  -2   7   1      480.57      520.02      5.05 o
  -1   7   1     3114.48     2849.94     19.29 o
   0   7   1     4382.25     4491.28     34.46 o
   1   7   1    11751.60    12149.81     79.19 o
   2   7   1     3838.66     3899.83     30.33 o
   3   7   1     1375.84     1444.55     12.38 o
   4   7   1       44.80       50.67      2.76 o
   5   7   1       84.26       86.24      5.98 o
   6   7   1        7.73       15.27      4.36 o
   7   7   1       10.19        3.95      4.45 o
   8   7   1       19.57       27.86      5.79 o
   9   7   1        2.19        5.45      5.91 o
  -9   8   1        2.66        1.36      5.98 o
  -8   8   1       19.84       17.90      5.24 o
  -7   8   1       26.77       11.37      4.22 o
  -6   8   1        2.06       -1.48      3.65 o
  -5   8   1       35.29       34.91      3.56 o
  -4   8   1      715.15      739.69      8.00 o
  -3   8   1      101.33       83.88      2.68 o
  -2   8   1     1121.65     1083.89      8.48 o
  -1   8   1     1000.74     1008.60     17.76 o
   0   8   1      165.06      175.86      5.10 o
   1   8   1     3952.43     3879.22     28.60 o
   2   8   1     1432.43     1358.34     11.73 o
   3   8   1       71.61       80.70      2.81 o
   4   8   1        5.66        9.69      2.19 o
   5   8   1       30.17       37.31      4.67 o
   6   8   1        0.04        2.76      3.83 o
   7   8   1       75.27       72.50      7.03 o
   8   8   1        1.92        4.01      4.58 o
   9   8   1        0.50        6.38      7.62 o
  -9   9   1        0.42        5.88      6.53 o
  -8   9   1        0.04        0.38      4.20 o
  -7   9   1       42.94       38.32      5.13 o
  -6   9   1       11.80        8.16      4.02 o
  -5   9   1       21.86       23.14      3.53 o
  -4   9   1        5.24        2.12      1.80 o
  -3   9   1      876.88      855.98     10.43 o
  -2   9   1      209.09      194.51      3.85 o
  -1   9   1    20106.04    21643.06    127.73 o
   0   9   1        0.21        1.04      1.12 o
   1   9   1       63.94       92.51      3.03 o
   2   9   1     2316.26     2255.49     17.18 o
   3   9   1       11.68        9.02      1.78 o
   4   9   1      409.69      422.02      6.86 o
   5   9   1      376.35      348.14     13.63 o
   6   9   1       86.66       56.36      5.93 o
   7   9   1       18.98       10.90      4.92 o
   8   9   1        9.66        2.71      4.93 o
  -9  10   1        0.69        7.04      6.92 o
  -8  10   1       33.82       29.08      5.46 o
  -7  10   1        8.99       -1.32      3.72 o
  -6  10   1        2.42       -0.05      4.26 o
  -5  10   1       83.88       94.29      5.05 o
  -4  10   1      161.22      154.15      3.81 o
  -3  10   1     3774.35     4169.72     26.68 o
  -2  10   1      101.02      135.49      3.37 o
  -1  10   1     1472.20     1448.49     16.62 o
   0  10   1        0.54        5.03      1.25 o
   1  10   1     1007.59      987.68     10.27 o
   2  10   1      134.00      170.01      3.65 o
   3  10   1      316.52      313.92      5.14 o
   4  10   1      157.14      175.61      4.71 o
   5  10   1        2.00        1.78      3.58 o
   6  10   1        1.14       -1.96      5.17 o
   7  10   1       30.18       32.74      5.93 o
   8  10   1       32.50       49.87      6.66 o
  -9  11   1        3.86       13.33      6.80 o
  -8  11   1        0.41       -2.90      4.37 o
  -7  11   1       37.96       19.66      4.66 o
  -6  11   1        2.98        9.69      3.96 o
  -5  11   1       31.34       29.51      3.84 o
  -4  11   1       16.80       24.43      2.33 o
  -3  11   1        0.21        2.11      1.34 o
  -2  11   1     2675.58     2909.00     19.57 o
  -1  11   1     5768.61     5336.42     37.52 o
   0  11   1       53.38       54.36      2.36 o
   1  11   1       31.74       35.25      2.45 o
   2  11   1      227.38      239.88      3.99 o
   3  11   1      109.71      115.45      3.50 o
   4  11   1      256.42      273.05      5.39 o
   5  11   1       67.58       81.45      6.12 o
   6  11   1       14.97        8.54      4.16 o
   7  11   1       23.53       31.94      5.78 o
   8  11   1        0.62        6.11      5.20 o
  -9  12   1        0.13        4.97      6.31 o
  -8  12   1        5.16        5.59      4.71 o
  -7  12   1       14.31        9.64      4.88 o
  -6  12   1      199.70      202.40      8.73 o
  -5  12   1       89.86       89.77      5.03 o
  -4  12   1       13.66        5.62      1.91 o
  -3  12   1       60.33       75.80      2.65 o
  -2  12   1      477.90      575.31     10.37 o
  -1  12   1     1530.94     1651.07     18.46 o
   0  12   1       13.86        7.86      1.81 o
   1  12   1       44.36       25.67      2.09 o
   2  12   1      340.54      339.50      6.43 o
   3  12   1      409.21      361.28      5.15 o
   4  12   1      137.84      146.31      4.78 o
   5  12   1        4.66        8.21      4.81 o
   6  12   1       16.24       30.53      6.04 o
   7  12   1       11.84       13.03      5.12 o
   8  12   1        0.73        0.04      5.26 o
  -9  13   1        0.05        5.27      6.61 o
  -8  13   1        2.00        4.99      5.63 o
  -7  13   1       24.38       34.97      5.68 o
  -6  13   1       19.74       21.67      5.32 o
  -5  13   1       15.01       21.52      3.70 o
  -4  13   1       30.24       37.93      2.79 o
  -3  13   1      226.62      242.05      4.08 o
  -2  13   1     1191.43     1363.02     10.35 o
  -1  13   1       34.32       29.53      1.82 o
   0  13   1     2528.38     2478.17     19.24 o
   1  13   1        0.04        1.85      1.37 o
   2  13   1      260.56      295.53      4.80 o
   3  13   1      843.51      827.96      8.36 o
   4  13   1       26.20       29.69      2.82 o
   5  13   1       32.63       23.32      4.48 o
   6  13   1      159.28      148.23      8.63 o
   7  13   1        0.18       -4.31      4.31 o
   8  13   1        4.78        5.95      5.40 o
  -9  14   1        4.16        9.05      6.62 o
  -8  14   1        4.02        1.35      5.29 o
  -7  14   1       47.34       47.18      5.95 o
  -6  14   1       11.21        8.15      4.13 o
  -5  14   1       92.55      103.50      5.48 o
  -4  14   1      188.55      212.90      4.76 o
  -3  14   1      131.55      159.81      4.55 o
  -2  14   1     1437.85     1378.43     11.01 o
  -1  14   1       70.58       50.54      2.34 o
   0  14   1      723.81      687.56      6.42 o
   1  14   1      478.50      467.45      5.54 o
   2  14   1      680.21      878.42      8.73 o
   3  14   1      634.83      663.79      8.48 o
   4  14   1        4.81        8.51      2.24 o
   5  14   1       66.95       88.92      6.43 o
   6  14   1       20.36       36.95      5.56 o
   7  14   1        0.74        2.97      5.50 o
   8  14   1        2.86        6.42      5.50 o
  -9  15   1        5.04        3.20      8.35 o
  -8  15   1       15.54       22.86      8.21 o
  -7  15   1        0.15        5.13      4.34 o
  -6  15   1       79.38       70.32      8.19 o
  -5  15   1        4.95        3.42      3.04 o
  -4  15   1        2.98        7.18      2.22 o
  -3  15   1     2120.96     2271.12     15.98 o
  -2  15   1     1044.96     1157.29     10.30 o
  -1  15   1       29.15       22.14      1.83 o
   0  15   1      656.51      695.87      7.89 o
   1  15   1        5.45        8.91      1.50 o
   2  15   1       18.85       24.10      2.18 o
   3  15   1      543.21      558.06      7.14 o
   4  15   1       14.78       12.47      2.95 o
   5  15   1       71.82       66.99      5.94 o
   6  15   1       18.88       21.28      5.16 o
   7  15   1        0.83        1.59      4.81 o
   8  15   1       22.46       20.32      6.26 o
  -8  16   1        4.11        4.91      5.80 o
  -7  16   1       27.53       27.18      5.58 o
  -6  16   1       32.63       19.79      4.83 o
  -5  16   1       28.67       42.58      4.08 o
  -4  16   1        8.57        6.82      2.32 o
  -3  16   1       88.44       99.10      3.21 o
  -2  16   1       88.94      105.13      4.37 o
  -1  16   1       12.65       22.58      1.86 o
   0  16   1      272.70      225.36      4.00 o
   1  16   1      100.80      115.98      3.50 o
   2  16   1      710.36      668.91      7.40 o
   3  16   1        1.97        0.20      1.94 o
   4  16   1      143.01      153.73      5.89 o
   5  16   1       39.90       27.44      4.31 o
   6  16   1        0.56        1.45      4.26 o
   7  16   1       21.33       16.23      5.67 o
   8  16   1        6.01        5.60      5.88 o
  -8  17   1        0.05        3.83      5.87 o
  -7  17   1        8.17        3.46      5.21 o
  -6  17   1        6.18        8.11      4.25 o
  -5  17   1       50.52       40.27      3.88 o
  -4  17   1       96.03      105.93      4.40 o
  -3  17   1      496.96      491.62      7.01 o
  -2  17   1     5361.71     5420.99     34.29 o
  -1  17   1     1644.00     1807.81     13.20 o
   0  17   1      828.43      846.58      8.05 o
   1  17   1      141.60      142.10      3.87 o
   2  17   1      101.73       99.09      3.46 o
   3  17   1       90.35      104.22      3.91 o
   4  17   1        1.99        2.36      2.42 o
   5  17   1      142.23      139.07      7.82 o
   6  17   1       20.41       19.49      5.00 o
   7  17   1        0.75       -2.26      4.62 o
   8  17   1       13.62        2.98      5.97 o
  -8  18   1        0.87        1.00      6.08 o
  -7  18   1        2.72       15.01      5.88 o
  -6  18   1       59.45       68.56      6.26 o
  -5  18   1        0.50        5.07      3.06 o
  -4  18   1       40.28       51.45      3.62 o
  -3  18   1      165.09      200.83      5.43 o
  -2  18   1     1554.86     1432.25     15.85 o
  -1  18   1      177.82      181.39      4.84 o
   0  18   1        3.64        2.46      1.59 o
   1  18   1       72.95       67.59      3.09 o
   2  18   1        2.41        3.65      1.86 o
   3  18   1       12.61       22.45      2.67 o
   4  18   1        5.42        5.58      2.62 o
   5  18   1        0.12        0.63      3.55 o
   6  18   1       31.38       46.84      6.53 o
   7  18   1        9.21       11.00      5.41 o
   8  18   1        8.59        7.30      6.01 o
  -8  19   1        0.13        3.27      5.96 o
  -7  19   1       54.35       51.31      6.89 o
  -6  19   1        0.47       -3.82      3.82 o
  -5  19   1        4.18        3.73      3.10 o
  -4  19   1        3.19        2.47      2.65 o
  -3  19   1      691.05      738.38      8.86 o
  -2  19   1      925.58      963.58      9.01 o
  -1  19   1      264.36      345.01      6.43 o
   0  19   1       22.70       30.07      2.39 o
   1  19   1      597.41      570.11      7.10 o
   2  19   1       10.74       12.85      2.17 o
   3  19   1      159.37      168.29      5.16 o
   4  19   1        7.82        3.70      2.69 o
   5  19   1       23.38       23.28      4.52 o
   6  19   1       68.07       94.06      7.52 o
   7  19   1       12.10        8.79      5.27 o
   8  19   1        4.84        7.57      9.69 o
  -8  20   1       31.70       34.13      7.82 o
  -7  20   1       42.35       71.67      7.66 o
  -6  20   1        7.48        3.89      4.46 o
  -5  20   1      169.96      161.68      7.13 o
  -4  20   1      472.63      457.11      8.20 o
  -3  20   1        7.55        4.78      2.50 o
  -2  20   1       26.22       36.64      2.55 o
  -1  20   1      461.95      529.72      6.17 o
   0  20   1       32.74       32.80      2.15 o
   1  20   1      322.62      364.23      5.86 o
   2  20   1      574.71      578.40      7.54 o
   3  20   1      238.75      257.95      6.05 o
   4  20   1        1.37        1.19      2.68 o
   5  20   1        0.69        1.16      3.45 o
   6  20   1       74.44       76.15      7.24 o
   7  20   1        3.46        6.38      5.30 o
   8  20   1       21.36       19.49      6.94 o
  -8  21   1        0.14       14.15      9.10 o
  -7  21   1        0.62        7.29      8.30 o
  -6  21   1       11.64       18.68      5.05 o
  -5  21   1      361.60      362.28      8.24 o
  -4  21   1      299.08      297.34      7.14 o
  -3  21   1       26.33       29.70      3.31 o
  -2  21   1       74.57       75.78      3.53 o
  -1  21   1     1132.64     1103.93      9.64 o
   0  21   1        0.18       -1.09      1.39 o
   1  21   1        7.44        7.37      1.84 o
   2  21   1        0.53        0.15      1.96 o
   3  21   1       54.71       55.15      3.85 o
   4  21   1       32.84       24.81      3.44 o
   5  21   1       34.37       36.44      4.92 o
   6  21   1       46.28       31.44      5.76 o
   7  21   1       24.07       16.93      5.97 o
   8  21   1        0.53        1.22      6.46 o
  -8  22   1       11.43        6.72      7.64 o
  -7  22   1        0.06       -2.20      6.07 o
  -6  22   1        9.48       15.02      5.37 o
  -5  22   1        2.57        4.77      3.54 o
  -4  22   1        3.24        8.10      3.21 o
  -3  22   1       59.57       66.43      3.77 o
  -2  22   1        6.20        1.80      2.13 o
  -1  22   1        4.00        7.49      1.96 o
   0  22   1       46.23       50.89      2.66 o
   1  22   1        2.88        2.64      2.60 o
   2  22   1        0.46       -0.80      2.24 o
   3  22   1       88.00      108.98      4.82 o
   4  22   1       38.09       35.37      3.69 o
   5  22   1       71.94       74.50      6.24 o
   6  22   1        1.54       11.30      4.81 o
   7  22   1        2.11        0.43      5.46 o
   8  22   1        1.60        2.41      6.61 o
  -8  23   1       27.44       47.47     15.07 o
  -7  23   1        0.18       -1.95      9.53 o
  -6  23   1        3.12       11.47      5.06 o
  -5  23   1        8.07        5.03      3.51 o
  -4  23   1     1074.29     1044.08     13.63 o
  -3  23   1      224.74      226.17      7.73 o
  -2  23   1        4.23        4.38      2.26 o
  -1  23   1       82.03       83.96      3.48 o
   0  23   1      159.93      169.51      4.22 o
   1  23   1       20.01       21.00      2.78 o
   2  23   1        0.80        3.60      2.45 o
   3  23   1      640.34      651.07      9.62 o
   4  23   1       31.35       38.79      3.87 o
   5  23   1       16.82        7.16      4.05 o
   6  23   1        0.16       -4.43      4.43 o
   7  23   1        6.48        4.21      5.84 o
  -8  24   1        6.84       22.04      8.35 o
  -7  24   1        0.36        8.81      6.76 o
  -6  24   1        6.54        7.39      6.16 o
  -5  24   1       72.66       63.85      5.13 o
  -4  24   1      430.95      479.68     10.50 o
  -3  24   1      254.30      237.10      6.93 o
  -2  24   1       11.24       15.36      2.66 o
  -1  24   1      293.84      282.37      5.51 o
   0  24   1      220.69      217.95      6.37 o
   1  24   1       81.24       87.60      4.38 o
   2  24   1        2.01        0.58      2.42 o
   3  24   1        0.11        6.70      3.18 o
   4  24   1       14.21        9.14      3.24 o
   5  24   1       37.68       36.86      5.40 o
   6  24   1        0.25       -1.16      4.27 o
   7  24   1       12.86       10.76      8.58 o
  -8  25   1       61.18       52.31      9.04 o
  -7  25   1        3.97       12.04      6.98 o
  -6  25   1      177.27      170.01     11.06 o
  -5  25   1       11.93       12.89      4.65 o
  -4  25   1      203.01      178.00      6.88 o
  -3  25   1       29.51       27.47      3.61 o
  -2  25   1      249.89      244.43      5.87 o
  -1  25   1      194.76      223.87      5.45 o
   0  25   1      168.68      188.31      5.39 o
   1  25   1        0.11       -1.43      1.94 o
   2  25   1        5.17       13.77      2.95 o
   3  25   1       88.35       86.99      4.76 o
   4  25   1        3.72        3.78      3.31 o
   5  25   1       13.94       10.46      4.85 o
   6  25   1       17.56       13.70      5.40 o
   7  25   1        0.98        0.01      5.77 o
  -7  26   1       25.40       29.53      7.88 o
  -6  26   1        8.68       21.14      6.70 o
  -5  26   1      197.01      173.79      8.48 o
  -4  26   1      103.67       92.41      5.80 o
  -3  26   1       64.76       62.33      4.68 o
  -2  26   1      120.34      135.38      5.16 o
  -1  26   1       23.73       28.79      3.12 o
   0  26   1        9.64        8.62      2.52 o
   1  26   1      128.44      132.13      5.08 o
   2  26   1      859.00      825.86     11.27 o
   3  26   1        0.72       -3.14      3.14 o
   4  26   1      226.92      226.40      6.78 o
   5  26   1        2.08        2.25      5.01 o
   6  26   1        4.33        8.99      5.24 o
   7  26   1        7.77        0.21      5.98 o
  -7  27   1        0.58        3.82      6.63 o
  -6  27   1       18.48       16.53      6.51 o
  -5  27   1       36.84       32.31      5.34 o
  -4  27   1        1.34        1.12      3.67 o
  -3  27   1       40.25       32.71      4.04 o
  -2  27   1       34.47       27.86      3.50 o
  -1  27   1        4.26        5.86      2.85 o
   0  27   1      416.09      402.36      7.16 o
   1  27   1       20.80       23.55      3.37 o
   2  27   1       13.84       18.12      3.58 o
   3  27   1       99.02       80.16      4.79 o
   4  27   1      114.83      122.05      5.82 o
   5  27   1        2.35        2.35      5.09 o
   6  27   1        5.17        3.96      5.33 o
   7  27   1        0.02        2.64      6.38 o
  -7  28   1       15.02       20.55      7.60 o
  -6  28   1       52.39       42.01      7.84 o
  -5  28   1      102.40      106.53      7.39 o
  -4  28   1       58.16       51.44      5.13 o
  -3  28   1       31.84       35.23      5.36 o
  -2  28   1        1.76       -2.72      2.72 o
  -1  28   1        3.41        6.04      3.02 o
   0  28   1       43.15       50.16      4.50 o
   1  28   1      103.69       99.91      5.05 o
   2  28   1       21.16       21.80      3.75 o
   3  28   1       11.31        7.85      3.44 o
   4  28   1       87.86       90.13      5.40 o
   5  28   1       10.65        8.53      5.58 o
   6  28   1        4.32        8.49      5.31 o
   7  28   1        1.18        1.55      7.44 o
  -7  29   1        0.22       -0.52      6.78 o
  -6  29   1        0.15       -0.09      5.93 o
  -5  29   1        0.12        8.76      5.17 o
  -4  29   1       23.81       19.96      4.68 o
  -3  29   1       80.96       91.75      5.94 o
  -2  29   1       94.64      115.70      4.92 o
  -1  29   1      162.10      165.10      5.74 o
   0  29   1       52.20       54.83      4.19 o
   1  29   1        2.57        2.11      3.16 o
   2  29   1      164.72      178.87      6.83 o
   3  29   1       58.44       63.54      4.93 o
   4  29   1        5.16       11.31      3.79 o
   5  29   1        5.75       -3.39      5.00 o
   6  29   1       13.03       16.56      7.78 o
   7  29   1        4.38        4.89      7.70 o
  -7  30   1        3.25       14.45      7.45 o
  -6  30   1        4.97       -2.66      5.99 o
  -5  30   1        1.01        7.38      4.71 o
  -4  30   1        0.94       -1.10      3.80 o
  -3  30   1       81.28       95.22      6.15 o
  -2  30   1       14.19       12.78      3.60 o
  -1  30   1       23.23       32.52      3.63 o
   0  30   1       62.79       53.68      4.35 o
   1  30   1        0.90        3.81      3.13 o
   2  30   1       10.96        7.59      3.74 o
   3  30   1        1.09        5.84      3.82 o
   4  30   1        9.68        6.75      3.99 o
   5  30   1       28.23       55.71      8.96 o
   6  30   1       27.24       20.47      8.17 o
  -7  31   1       55.16       73.62     10.16 o
  -6  31   1       28.48       34.95      7.89 o
  -5  31   1       91.53       82.00      6.99 o
  -4  31   1       16.43        9.24      4.27 o
  -3  31   1       78.87       74.03      5.75 o
  -2  31   1       21.43       21.21      3.69 o
  -1  31   1       18.46       22.61      3.42 o
   0  31   1        2.89        1.68      3.20 o
   1  31   1        0.16       -0.41      3.33 o
   2  31   1        8.67       11.32      3.94 o
   3  31   1       20.66       16.57      4.40 o
   4  31   1       90.73       87.84      5.92 o
   5  31   1        4.80       -2.56      6.37 o
   6  31   1       14.28       23.60      8.23 o
  -6  32   1       16.87       14.39      7.10 o
  -5  32   1       43.20       52.52      7.15 o
  -4  32   1        8.09        3.66      4.24 o
  -3  32   1       13.07       11.75      4.28 o
  -2  32   1      140.38      145.91      6.15 o
  -1  32   1      134.73      151.08      5.72 o
   0  32   1       55.28       51.39      4.61 o
   1  32   1      116.66      105.92      5.77 o
   2  32   1        4.60        4.40      3.82 o
   3  32   1      268.55      279.44      8.81 o
   4  32   1       92.50      102.06      6.31 o
   5  32   1        0.02       -0.29      6.47 o
   6  32   1        0.50        0.24      7.22 o
  -6  33   1       10.87       18.66      7.42 o
  -5  33   1       17.56       22.90      5.51 o
  -4  33   1        5.18        1.29      4.27 o
  -3  33   1       46.37       47.72      5.22 o
  -2  33   1        0.24        3.15      3.29 o
  -1  33   1      163.81      157.91      5.84 o
   0  33   1        0.10       -0.12      3.35 o
   1  33   1      103.33      101.47      5.75 o
   2  33   1       12.05       15.16      4.18 o
   3  33   1        2.26        1.35      4.06 o
   4  33   1       30.57       37.47      5.17 o
   5  33   1        6.83        2.20      6.89 o
   6  33   1        1.87        4.81      7.28 o
  -6  34   1        8.06        4.01      7.04 o
  -5  34   1        0.99       13.72      5.25 o
  -4  34   1        0.04        0.18      4.18 o
  -3  34   1       34.22       33.06      5.01 o
  -2  34   1        0.29        0.42      3.26 o
  -1  34   1       18.56       28.30      4.26 o
   0  34   1        7.47        7.44      3.72 o
   1  34   1       45.38       46.06      5.17 o
   2  34   1       15.68       15.35      4.36 o
   3  34   1       13.25       19.78      5.30 o
   4  34   1        0.05       -4.62      4.62 o
   5  34   1        9.46        9.53      7.38 o
   6  34   1       12.14       30.35      9.41 o
  -6  35   1       19.96       15.39      7.63 o
  -5  35   1        0.23        2.25      5.02 o
  -4  35   1        9.45        8.04      4.54 o
  -3  35   1       12.59        3.81      4.27 o
  -2  35   1        0.00       -3.51      3.51 o
  -1  35   1        0.50       -2.35      4.12 o
   0  35   1        6.67        4.60      4.13 o
   1  35   1       63.49       66.98      6.59 o
   2  35   1        4.12        7.03      4.22 o
   3  35   1       56.88       63.00      5.80 o
   4  35   1        4.95        2.33      6.63 o
   5  35   1        1.93       10.48      9.18 o
  -6  36   1        0.82       -1.58      8.61 o
  -5  36   1        2.66        3.89      5.32 o
  -4  36   1        5.32       -2.06      4.46 o
  -3  36   1        5.75       -1.18      4.14 o
  -2  36   1       10.98       12.50      4.76 o
  -1  36   1       20.40       13.88      4.83 o
   0  36   1        0.05       -2.72      3.95 o
   1  36   1       19.21       22.17      4.59 o
   2  36   1        2.86        0.88      3.82 o
   3  36   1        0.03        0.14      4.55 o
   4  36   1        4.92       -1.41      5.38 o
   5  36   1       34.05       32.36      9.32 o
  -5  37   1        2.18       -0.39      5.56 o
  -4  37   1        1.97       -3.19      4.49 o
  -3  37   1        4.60       -4.17      4.17 o
  -2  37   1        0.50       -1.11      4.41 o
  -1  37   1       12.59       10.41      4.71 o
   0  37   1        0.52       -3.78      3.81 o
   1  37   1       21.95       12.43      4.50 o
   2  37   1       66.04       67.09      5.93 o
   3  37   1        2.98       -3.51      4.17 o
   4  37   1        3.63        1.79      5.39 o
   5  37   1        0.90       10.12      8.28 o
  -5  38   1        4.86        3.66      6.54 o
  -4  38   1        5.66        3.58      5.17 o
  -3  38   1        3.57        4.57      4.57 o
  -2  38   1       22.58       18.18      5.70 o
  -1  38   1        7.46       -0.74      4.39 o
   0  38   1        1.41       -4.12      4.12 o
   1  38   1        1.49       -3.97      3.97 o
   2  38   1       16.80       20.01      4.60 o
   3  38   1        4.16        3.74      4.43 o
   4  38   1        1.60       -1.19      6.01 o
   5  38   1        0.49       -0.76      6.62 o
  -5  39   1        4.84        0.46      6.55 o
  -4  39   1        1.13       -4.21      4.88 o
  -3  39   1       11.48        4.66      4.80 o
  -2  39   1        6.14       -4.94      4.94 o
  -1  39   1       35.16       17.10      6.65 o
   0  39   1        3.70       -2.59      4.87 o
   1  39   1        1.20       -2.81      4.01 o
   2  39   1        7.69       10.08      4.50 o
   3  39   1        0.94       -1.65      4.53 o
   4  39   1        1.28       -1.80      5.66 o
  -4  40   1        6.95        3.78      5.48 o
  -3  40   1        0.11       -4.63      4.63 o
  -2  40   1        0.92       -5.08      5.08 o
  -1  40   1        9.85       -3.42      5.80 o
   0  40   1        4.63        1.58      5.18 o
   1  40   1       18.46       24.62      5.12 o
   2  40   1       16.90       16.35      4.74 o
   3  40   1        1.73        5.56      4.96 o
   4  40   1        6.94        5.74      6.08 o
  -4  41   1        0.42       -4.69      4.69 o
  -3  41   1       16.76       14.26      6.16 o
  -2  41   1       12.75        1.73      6.19 o
  -1  41   1        2.82       -5.64      5.77 o
   0  41   1        0.11        1.75      5.31 o
   1  41   1       18.04       15.41      5.70 o
   2  41   1        0.00        3.88      4.80 o
   3  41   1        5.42       -2.75      4.76 o
   4  41   1        0.00        2.82      5.89 o
  -4  42   1        0.87        1.96      5.51 o
  -3  42   1        1.12       -2.68      6.47 o
  -2  42   1        0.40       -5.91      5.91 o
  -1  42   1        0.38       -3.77      6.03 o
   0  42   1        0.20       -4.96      4.96 o
   1  42   1       18.06       21.24      6.10 o
   2  42   1        9.95        4.37      5.14 o
   3  42   1        9.28        4.93      4.72 o
  -3  43   1        0.68       -6.41      6.41 o
  -2  43   1        2.19       -5.18      6.23 o
  -1  43   1        0.00       -4.52      6.41 o
   0  43   1        1.31       -6.54      6.54 o
   1  43   1       12.53        3.66      5.81 o
   2  43   1       14.39        4.04      5.57 o
   3  43   1        5.14        3.40      4.81 o
  -3  44   1        3.02       -2.06      6.56 o
  -2  44   1        0.17       -6.45      6.45 o
  -1  44   1        0.03       -1.15      7.66 o
   0  44   1        4.71        3.25      6.72 o
   1  44   1        6.95        0.57      5.95 o
   2  44   1        0.98       -5.02      5.79 o
  -2  45   1        1.52       -4.12      7.15 o
  -1  45   1       20.08       22.67      8.36 o
   0  45   1        4.80        7.39      7.08 o
   1  45   1        0.11        2.73      6.50 o
   2  45   1        6.17        3.84      6.20 o
  -1  46   1        0.27       -7.20      7.20 o
   0  46   1       11.64        6.10      7.51 o
   1  46   1        5.14       -6.91      7.42 o
  -8   0   2        5.14       11.72      7.20 o
  -6   0   2       69.23       51.74      7.89 o
  -4   0   2     2456.31     2283.17     22.65 o
  -2   0   2    19857.32    20763.25    158.40 o
   0   0   2     5808.27     6638.15     67.33 o
   2   0   2        0.93       -0.18      1.24 o
   4   0   2       82.19       60.05      6.52 o
   6   0   2      225.39      246.00     11.65 o
   8   0   2        0.34       -1.14      6.83 o
  -9   1   2        0.93        3.24      8.42 o
  -8   1   2        0.54       10.81      4.75 o
  -7   1   2        1.71        4.65      4.13 o
  -6   1   2      589.45      565.97     12.17 o
  -5   1   2        0.25       -2.16      2.16 o
  -4   1   2        0.39       -1.41      1.41 o
  -3   1   2      105.04      124.44      2.58 o
  -2   1   2     2328.47     2270.29     17.71 o
  -1   1   2     1226.25     1171.43     11.71 o
   0   1   2     1677.82     1509.23     14.61 o
   1   1   2      257.97      227.20      3.42 o
   2   1   2       77.73       80.13      2.23 o
   3   1   2        4.29        4.12      1.23 o
   4   1   2        6.12        3.70      2.59 o
   5   1   2      149.77      144.80      7.68 o
   6   1   2       11.62       13.29      3.93 o
   7   1   2       40.82       31.63      5.30 o
   8   1   2        1.93        1.71      5.02 o
  -9   2   2        2.04       11.96      6.50 o
  -8   2   2        0.21        5.70      4.75 o
  -7   2   2        8.85        4.10      4.08 o
  -6   2   2        1.16       10.97      6.27 o
  -5   2   2      252.94      242.28      5.62 o
  -4   2   2     1210.37     1198.50      8.95 o
  -3   2   2       15.75       16.01      1.42 o
  -2   2   2    15064.43    15400.15     94.91 o
  -1   2   2     4754.58     4706.61     41.15 o
   0   2   2     1560.30     1141.75     12.29 o
   1   2   2      902.86      819.48      8.07 o
   2   2   2      438.14      447.40     10.14 o
   3   2   2      136.01      145.77      3.16 o
   4   2   2       50.55       42.26      4.79 o
   5   2   2       32.68       31.01      4.19 o
   6   2   2        0.25        2.49      3.65 o
   7   2   2        0.47       -0.10      3.78 o
   8   2   2        0.02        0.87      5.02 o
  -9   3   2        1.01        4.04      6.16 o
  -8   3   2        0.32        5.00      4.45 o
  -7   3   2        8.91       14.58      4.65 o
  -6   3   2       20.23       28.98      4.01 o
  -5   3   2      119.39      123.83      4.36 o
  -4   3   2       43.17       44.31      2.17 o
  -3   3   2      326.44      332.85      4.19 o
  -2   3   2       83.32       96.43      2.80 o
  -1   3   2      147.22      108.43      2.53 o
   0   3   2     3937.26     3892.58     32.89 o
   1   3   2     7606.15     7620.29     65.78 o
   2   3   2       71.20       69.30      2.56 o
   3   3   2       58.07       63.26      2.11 o
   4   3   2       28.23       38.38      5.83 o
   5   3   2      174.11      164.15      7.11 o
   6   3   2      165.65      163.75      9.12 o
   7   3   2       22.56       12.22      5.50 o
   8   3   2        0.53       -1.07      8.92 o
  -9   4   2        6.81       12.69      6.43 o
  -8   4   2        0.05        5.01      4.57 o
  -7   4   2        0.21        0.52      5.10 o
  -6   4   2       18.70       19.04      3.77 o
  -5   4   2      186.20      209.83      5.24 o
  -4   4   2     2031.99     2075.39     14.36 o
  -3   4   2      276.74      277.30      3.88 o
  -2   4   2     2062.98     2057.28     14.59 o
  -1   4   2     1827.37     1781.86     20.50 o
   0   4   2     1054.39      949.22     10.22 o
   1   4   2       35.39       57.47      2.13 o
   2   4   2        6.55        6.30      1.12 o
   3   4   2        9.35       11.07      1.55 o
   4   4   2      259.63      245.32      7.52 o
   5   4   2        0.02       -2.77      2.77 o
   6   4   2       77.01       76.83      6.83 o
   7   4   2        8.45        5.86      4.16 o
   8   4   2        5.66       -3.93      5.57 o
  -9   5   2       10.88        1.98      5.83 o
  -8   5   2        2.34        1.48      4.54 o
  -7   5   2       69.95       77.03      6.96 o
  -6   5   2      151.34      159.81      6.21 o
  -5   5   2      710.10      698.79      8.80 o
  -4   5   2       24.77       35.36      2.17 o
  -3   5   2      107.83       94.55      2.71 o
  -2   5   2      735.45      711.41      6.54 o
  -1   5   2      679.06      627.44      7.64 o
   0   5   2    15117.41    15401.30    127.92 o
   1   5   2      689.35      736.45      7.76 o
   2   5   2       14.90        2.82      1.64 o
   3   5   2      108.15      125.37      3.28 o
   4   5   2      248.67      275.73      8.33 o
   5   5   2        7.49        5.30      4.93 o
   6   5   2       12.92        2.26      4.06 o
   7   5   2        0.01        2.04      6.37 o
   8   5   2        0.09       -0.70      4.52 o
  -9   6   2        2.80        1.32      5.80 o
  -8   6   2       17.19        7.75      4.77 o
  -7   6   2       21.24       25.96      4.94 o
  -6   6   2      150.52      138.06      5.81 o
  -5   6   2       55.51       71.68      3.66 o
  -4   6   2        1.97        0.98      1.58 o
  -3   6   2       27.04       23.33      1.77 o
  -2   6   2        8.25       13.64      1.37 o
  -1   6   2    11583.81    11399.73     78.55 o
   0   6   2    20842.32    20580.39    171.00 o
   1   6   2     7713.76     7496.70     69.30 o
   2   6   2       31.71       26.56      1.90 o
   3   6   2      633.71      592.44      6.49 o
   4   6   2      384.49      411.63     10.21 o
   5   6   2      123.43      149.70      9.05 o
   6   6   2        0.97        4.45      4.36 o
   7   6   2       80.48       92.93      8.13 o
   8   6   2        0.75        0.87      4.69 o
  -9   7   2       14.79       17.19      8.33 o
  -8   7   2        4.08       11.97      5.07 o
  -7   7   2        3.88        5.17      3.87 o
  -6   7   2       37.05       39.67      4.08 o
  -5   7   2      364.57      391.91      7.72 o
  -4   7   2      184.71      191.37      3.89 o
  -3   7   2      445.01      501.08      5.63 o
  -2   7   2      193.04      161.81      3.92 o
  -1   7   2       32.57       36.76      2.28 o
   0   7   2       12.66        9.25      1.14 o
   1   7   2       82.64       95.40      5.65 o
   2   7   2      782.49      823.06     10.53 o
   3   7   2     1381.96     1496.85     14.02 o
   4   7   2        1.03        0.92      1.87 o
   5   7   2       71.03       99.73      6.34 o
   6   7   2      211.22      224.27     10.47 o
   7   7   2        6.81        6.19      4.75 o
   8   7   2        2.27       -1.48      5.21 o
  -9   8   2       12.27        8.62      6.25 o
  -8   8   2       31.61       33.59      5.94 o
  -7   8   2        1.21        4.11      3.86 o
  -6   8   2      155.11      147.49      6.01 o
  -5   8   2       16.69       13.53      2.47 o
  -4   8   2      590.94      604.26      6.65 o
  -3   8   2      972.66     1008.62      8.60 o
  -2   8   2      644.28      588.43      5.72 o
  -1   8   2     5234.52     5116.75     33.36 o
   0   8   2    22696.31    22920.85    148.64 o
   1   8   2     3277.10     3298.05     30.91 o
   2   8   2      268.14      268.40      4.81 o
   3   8   2       28.71       22.80      2.17 o
   4   8   2      211.08      193.56     12.29 o
   5   8   2       11.92       23.17      4.30 o
   6   8   2       20.52       14.09      4.55 o
   7   8   2       14.44        4.68      4.83 o
   8   8   2        7.01        2.14      4.99 o
  -9   9   2        1.73        5.65      6.70 o
  -8   9   2        0.25        1.83      5.15 o
  -7   9   2       12.28        7.06      3.98 o
  -6   9   2        4.13       -2.20      3.06 o
  -5   9   2       63.20       63.66      3.45 o
  -4   9   2      649.41      636.43      7.12 o
  -3   9   2      851.09      830.81      7.50 o
  -2   9   2      458.62      392.49      7.90 o
  -1   9   2     5251.13     5485.00     36.94 o
   0   9   2     3877.76     4028.48     28.06 o
   1   9   2      656.20      744.57      8.69 o
   2   9   2      874.13      731.77      8.44 o
   3   9   2      365.38      376.82      6.57 o
   4   9   2      447.11      417.43     13.02 o
   5   9   2        0.02       -0.64      3.87 o
   6   9   2        4.37       10.30      4.56 o
   7   9   2        1.84        1.70      4.58 o
   8   9   2        0.52        6.38      5.17 o
  -9  10   2        0.01       -1.20      6.10 o
  -8  10   2        0.78        0.83      5.24 o
  -7  10   2       22.39       17.95      4.39 o
  -6  10   2       75.20       82.91      5.34 o
  -5  10   2      201.74      196.76      6.29 o
  -4  10   2       22.99       20.41      2.07 o
  -3  10   2      542.21      502.63     11.18 o
  -2  10   2      525.28      553.76      5.95 o
  -1  10   2     2233.86     2186.91     18.90 o
   0  10   2        4.48        3.17      1.58 o
   1  10   2       21.79       44.71      1.92 o
   2  10   2      151.62      154.12      4.92 o
   3  10   2      150.41      169.89      7.50 o
   4  10   2        0.03        1.74      2.12 o
   5  10   2        0.55        7.80      3.70 o
   6  10   2        9.80        5.80      4.05 o
   7  10   2       13.65       18.23      5.51 o
   8  10   2        0.02        3.92      4.94 o
  -9  11   2        4.50       -1.99      6.14 o
  -8  11   2        7.85       -4.08      5.27 o
  -7  11   2        5.28       10.71      4.31 o
  -6  11   2      134.50      150.27      8.13 o
  -5  11   2       93.41      129.35      5.16 o
  -4  11   2      246.41      273.54      5.59 o
  -3  11   2        0.03        6.76      1.49 o
  -2  11   2      594.71      510.70      5.93 o
  -1  11   2     7248.02     7488.44     46.48 o
   0  11   2      981.77      912.01     11.86 o
   1  11   2       30.50       34.74      4.03 o
   2  11   2     1750.50     1599.62     32.16 o
   3  11   2     1023.56     1066.15     13.26 o
   4  11   2       95.43       91.39      4.47 o
   5  11   2      515.54      545.41     16.25 o
   6  11   2        4.40        1.33      3.97 o
   7  11   2       74.67       90.16      8.27 o
   8  11   2       10.47       20.43      6.44 o
  -9  12   2        2.27        0.07      6.25 o
  -8  12   2        0.00       10.85      5.56 o
  -7  12   2        5.16        3.10      4.04 o
  -6  12   2      121.48      129.98      6.32 o
  -5  12   2      213.68      214.85      6.09 o
  -4  12   2      118.60      126.83      3.70 o
  -3  12   2     2489.53     2584.92     18.20 o
  -2  12   2     1185.80     1237.21      9.92 o
  -1  12   2     1626.02     1836.50     12.88 o
   0  12   2      155.81      135.34      3.23 o
   1  12   2      205.55      199.10      4.93 o
   2  12   2      577.49      596.00     12.26 o
   3  12   2       23.04       34.25      2.73 o
   4  12   2        2.35       -0.73      2.10 o
   5  12   2      122.95      121.14      7.17 o
   6  12   2        1.68       -0.78      3.75 o
   7  12   2        2.48       -4.15      5.45 o
   8  12   2        4.99        6.45      5.69 o
  -9  13   2        1.41        6.62      7.26 o
  -8  13   2        0.01        2.08      5.19 o
  -7  13   2        0.63        2.37      4.41 o
  -6  13   2       58.14       53.85      4.87 o
  -5  13   2       21.83       24.61      3.41 o
  -4  13   2       19.81       27.14      2.40 o
  -3  13   2       53.72       57.45      2.81 o
  -2  13   2      779.40      757.48      7.55 o
  -1  13   2       17.94        7.62      1.35 o
   0  13   2      919.55      939.78      9.22 o
   1  13   2       16.32       11.60      1.55 o
   2  13   2     4274.53     4228.48     30.71 o
   3  13   2       41.13       39.24      2.76 o
   4  13   2      475.72      470.73      8.15 o
   5  13   2      281.11      285.76     13.04 o
   6  13   2        6.66        1.80      4.72 o
   7  13   2        0.09        6.39      6.26 o
   8  13   2        5.79        3.90      5.40 o
  -9  14   2       18.00       33.85      8.32 o
  -8  14   2       14.86        6.90      5.63 o
  -7  14   2        5.97        8.28      5.25 o
  -6  14   2       29.64       20.52      3.95 o
  -5  14   2       73.91       85.12      4.77 o
  -4  14   2        5.26        5.80      1.81 o
  -3  14   2      341.75      327.95      4.87 o
  -2  14   2     1616.78     1692.78     12.87 o
  -1  14   2     4335.59     4827.04     30.32 o
   0  14   2      145.05      138.11      3.54 o
   1  14   2        0.21       -1.28      1.28 o
   2  14   2        1.43        5.97      1.82 o
   3  14   2       41.92       44.96      3.70 o
   4  14   2        6.18        3.88      2.88 o
   5  14   2       38.16       40.92      5.17 o
   6  14   2       85.30      137.20      8.27 o
   7  14   2        1.43       -0.48      4.65 o
   8  14   2        1.03        2.47      5.64 o
  -9  15   2        1.45        6.49      7.27 o
  -8  15   2       10.99       15.35      6.26 o
  -7  15   2       48.93       41.32      6.29 o
  -6  15   2       69.18       61.85      5.07 o
  -5  15   2      239.97      257.89      6.87 o
  -4  15   2      388.00      390.34      6.54 o
  -3  15   2      137.27      124.17      3.62 o
  -2  15   2     1081.64     1133.32      9.47 o
  -1  15   2      471.20      410.64      5.29 o
   0  15   2      298.54      278.59      4.53 o
   1  15   2      251.82      238.08      4.32 o
   2  15   2       26.17       29.25      2.21 o
   3  15   2      239.78      251.18      6.74 o
   4  15   2       24.39       33.09      3.87 o
   5  15   2        4.44       -1.69      3.03 o
   6  15   2      155.34      135.90     12.22 o
   7  15   2       10.14        6.86      4.95 o
   8  15   2       52.34       80.07      8.42 o
  -9  16   2        7.46       12.50      7.85 o
  -8  16   2        0.09       10.00      6.69 o
  -7  16   2        5.78       -4.18      4.74 o
  -6  16   2       20.25       26.03      4.23 o
  -5  16   2       33.61       29.10      3.76 o
  -4  16   2       77.99       88.92      3.82 o
  -3  16   2      289.85      307.42      5.05 o
  -2  16   2     1011.58     1070.69      8.96 o
  -1  16   2     2709.52     2699.53     17.19 o
   0  16   2        0.13       -1.26      1.26 o
   1  16   2     1337.46     1319.44     11.10 o
   2  16   2      186.20      171.99      3.93 o
   3  16   2       69.60       73.62      4.29 o
   4  16   2      180.57      182.23      6.13 o
   5  16   2      122.95      128.00      7.07 o
   6  16   2       11.23        5.56      5.43 o
   7  16   2        0.05       -4.72      4.72 o
   8  16   2        0.04        5.13      6.81 o
  -8  17   2        2.84       11.87      6.60 o
  -7  17   2        8.02        2.70      5.40 o
  -6  17   2        0.07        5.60      3.79 o
  -5  17   2      539.54      514.20      9.35 o
  -4  17   2       81.46       78.39      3.49 o
  -3  17   2      254.73      226.58      4.59 o
  -2  17   2       89.78       75.87      2.85 o
  -1  17   2      310.46      278.54      4.25 o
   0  17   2      216.37      261.08      4.72 o
   1  17   2       43.82       40.27      2.48 o
   2  17   2        4.53        9.18      1.81 o
   3  17   2      147.97      146.05      5.59 o
   4  17   2      245.72      250.94      6.92 o
   5  17   2       94.84       83.57      5.96 o
   6  17   2        2.03       -0.09      4.14 o
   7  17   2        5.18        9.41      5.30 o
   8  17   2        2.72        3.89      5.66 o
  -8  18   2        2.52        5.66      6.79 o
  -7  18   2       42.07       42.98      6.64 o
  -6  18   2       11.87        7.75      4.00 o
  -5  18   2      183.97      228.27      8.28 o
  -4  18   2      942.74      964.65     11.29 o
  -3  18   2        0.23        4.18      1.87 o
  -2  18   2      271.95      260.56      4.43 o
  -1  18   2     1899.38     1901.84     14.33 o
   0  18   2       35.52       28.07      2.17 o
   1  18   2       37.61       27.34      2.22 o
   2  18   2      179.78      183.91      6.08 o
   3  18   2       13.25       10.29      3.03 o
   4  18   2       77.66       94.00      5.23 o
   5  18   2       65.24       75.03      5.83 o
   6  18   2       49.12       45.69      5.99 o
   7  18   2        1.17       -3.25      4.39 o
   8  18   2       10.74       12.49      6.21 o
  -8  19   2        2.23       -6.28      6.28 o
  -7  19   2        2.49        0.54      5.55 o
  -6  19   2        0.78       -1.10      3.50 o
  -5  19   2       22.15       21.92      3.77 o
  -4  19   2      225.09      199.92      5.24 o
  -3  19   2        7.85       14.14      2.18 o
  -2  19   2       49.31       49.83      2.64 o
  -1  19   2       62.44       52.68      2.36 o
   0  19   2        2.73        4.90      1.75 o
   1  19   2        0.03        1.65      1.73 o
   2  19   2        0.00       -1.32      1.85 o
   3  19   2       35.80       31.83      3.44 o
   4  19   2        5.56       10.53      3.27 o
   5  19   2       56.82       48.29      6.00 o
   6  19   2       18.90        8.23      4.69 o
   7  19   2        1.06       -4.38      4.38 o
   8  19   2        1.45        1.38      5.35 o
  -8  20   2        4.04       17.12      7.41 o
  -7  20   2        0.04       11.42      6.31 o
  -6  20   2        0.06       -4.01      4.01 o
  -5  20   2        2.10        0.60      4.08 o
  -4  20   2      125.10      133.61      4.93 o
  -3  20   2       13.20       21.89      2.54 o
  -2  20   2        3.80       -0.48      1.66 o
  -1  20   2       12.37        9.56      1.83 o
   0  20   2       21.38       22.89      2.15 o
   1  20   2       44.87       49.90      3.19 o
   2  20   2      118.86      111.48      4.12 o
   3  20   2      261.82      242.73      7.51 o
   4  20   2      111.62      127.59      6.00 o
   5  20   2        6.05        8.06      3.73 o
   6  20   2       58.31       59.50      9.15 o
   7  20   2        3.66        1.93      5.64 o
   8  20   2        1.45       -6.93      6.93 o
  -8  21   2        8.92        8.97      7.29 o
  -7  21   2        3.20        0.53      5.64 o
  -6  21   2        8.04        8.40      5.63 o
  -5  21   2       67.13       66.95      4.61 o
  -4  21   2        0.51        2.90      2.84 o
  -3  21   2      424.75      460.14      7.18 o
  -2  21   2        0.10        1.31      1.88 o
  -1  21   2      998.04      996.33     10.93 o
   0  21   2      139.23      140.62      4.50 o
   1  21   2       12.00       14.51      2.32 o
   2  21   2       79.99       76.60      3.71 o
   3  21   2        0.06        3.04      2.94 o
   4  21   2        7.71        2.47      3.00 o
   5  21   2        9.75       10.56      4.32 o
   6  21   2       18.90       31.32      5.76 o
   7  21   2        8.69       12.46      5.55 o
  -8  22   2        3.42       14.37      7.25 o
  -7  22   2        1.70        0.17      9.95 o
  -6  22   2        0.77       -0.77      5.31 o
  -5  22   2       79.61       82.29      5.66 o
  -4  22   2      152.14      165.00      6.05 o
  -3  22   2       23.35       34.11      3.24 o
  -2  22   2      349.43      378.23      6.16 o
  -1  22   2       39.99       54.25      3.03 o
   0  22   2       15.70        5.73      1.86 o
   1  22   2      289.15      293.99      5.59 o
   2  22   2      821.90      838.97     10.67 o
   3  22   2      116.49      108.38      4.93 o
   4  22   2       25.41       17.36      3.85 o
   5  22   2       49.81       64.18      5.94 o
   6  22   2       12.27        6.26      4.99 o
   7  22   2        2.53        0.80      5.12 o
  -8  23   2       26.70       46.30      8.77 o
  -7  23   2       18.06       32.02      7.67 o
  -6  23   2       13.52       20.32      5.16 o
  -5  23   2       17.35       21.76      4.21 o
  -4  23   2       81.76       87.10      5.23 o
  -3  23   2        0.01       -2.42      2.42 o
  -2  23   2       78.05       67.42      3.67 o
  -1  23   2        7.59        5.82      2.23 o
   0  23   2        2.43        0.54      1.46 o
   1  23   2        0.14        0.26      2.24 o
   2  23   2      402.88      409.95      7.46 o
   3  23   2      250.63      254.64      8.12 o
   4  23   2        6.00        4.60      3.48 o
   5  23   2      162.97      149.42      8.27 o
   6  23   2        3.03       10.79      6.74 o
   7  23   2        0.79       -3.30      5.24 o
  -8  24   2        3.28       26.36      8.18 o
  -7  24   2        9.04       19.27      6.87 o
  -6  24   2        2.82        8.20      4.85 o
  -5  24   2       15.31       21.53      4.28 o
  -4  24   2      128.99      126.50      5.95 o
  -3  24   2       23.79       19.82      3.19 o
  -2  24   2        9.26        7.10      2.67 o
  -1  24   2       39.49       47.78      3.24 o
   0  24   2       25.48       23.03      2.76 o
   1  24   2      117.15      120.11      4.61 o
   2  24   2       17.70       22.36      3.20 o
   3  24   2       45.71       41.89      3.85 o
   4  24   2       58.00       66.60      5.52 o
   5  24   2        3.07        6.84      4.64 o
   6  24   2       11.50        9.97      4.82 o
   7  24   2        0.89       -4.18      4.89 o
  -8  25   2        5.96       12.98      8.70 o
  -7  25   2        0.48        4.71      6.88 o
  -6  25   2        1.86        5.25      4.94 o
  -5  25   2        8.34       10.14      3.99 o
  -4  25   2       11.34       15.75      3.91 o
  -3  25   2       32.18       35.31      3.62 o
  -2  25   2       16.39       13.17      2.90 o
  -1  25   2       17.94       20.24      2.73 o
   0  25   2      110.50      100.38      4.47 o
   1  25   2       18.13       18.29      2.88 o
   2  25   2      188.52      212.53      6.15 o
   3  25   2       18.25       20.03      4.30 o
   4  25   2        5.45        1.57      3.72 o
   5  25   2       14.72       10.19      5.04 o
   6  25   2       10.41        5.84      4.48 o
   7  25   2        1.13        0.31      5.83 o
  -8  26   2        1.53       -8.32      8.32 o
  -7  26   2        0.13        8.40      6.68 o
  -6  26   2        2.91        8.79      5.08 o
  -5  26   2        2.12        1.89      3.94 o
  -4  26   2       58.73       63.85      5.19 o
  -3  26   2       40.24       46.04      3.86 o
  -2  26   2       83.64      103.38      4.76 o
  -1  26   2        1.91        2.36      2.38 o
   0  26   2      117.98      129.28      4.49 o
   1  26   2        4.14        5.10      2.66 o
   2  26   2       89.50       88.01      4.67 o
   3  26   2       15.92       13.23      3.34 o
   4  26   2       15.19       11.95      4.74 o
   5  26   2        6.39       -3.79      4.40 o
   6  26   2        6.02        0.57      4.51 o
   7  26   2        0.57        1.18      5.91 o
  -7  27   2        6.14        5.53      6.82 o
  -6  27   2       12.74       18.78      5.59 o
  -5  27   2       46.53       42.29      5.19 o
  -4  27   2        0.02        1.15      3.51 o
  -3  27   2       42.11       54.11      4.04 o
  -2  27   2       67.13       83.88      4.27 o
  -1  27   2       35.40       44.30      3.49 o
   0  27   2        2.00        1.58      2.62 o
   1  27   2       20.51       25.62      3.56 o
   2  27   2       14.35       20.23      3.31 o
   3  27   2        0.37       -1.26      2.98 o
   4  27   2       14.48       17.31      4.48 o
   5  27   2        4.96        1.22      4.83 o
   6  27   2        1.28       -2.31      4.86 o
   7  27   2        0.78        6.77      6.43 o
  -7  28   2       15.15       25.33      7.81 o
  -6  28   2       21.12       26.00      6.68 o
  -5  28   2       66.01       66.22      5.76 o
  -4  28   2       87.42      100.77      6.11 o
  -3  28   2      131.21      132.62      5.63 o
  -2  28   2        9.40        5.08      2.96 o
  -1  28   2       20.85       18.74      3.32 o
   0  28   2        0.07        0.09      2.47 o
   1  28   2       35.33       38.96      4.06 o
   2  28   2       61.36       63.86      4.75 o
   3  28   2       31.46       24.06      3.85 o
   4  28   2       35.14       45.93      5.50 o
   5  28   2        0.87       -4.96      6.78 o
   6  28   2        1.54       -0.40      5.11 o
   7  28   2        0.35       -4.42      6.94 o
  -7  29   2       25.16       32.73      8.19 o
  -6  29   2        0.52        4.95      5.24 o
  -5  29   2        0.08        6.41      4.23 o
  -4  29   2        0.28        0.46      3.80 o
  -3  29   2       33.69       35.87      4.33 o
  -2  29   2        3.15        3.01      2.75 o
  -1  29   2       28.62       27.77      3.62 o
   0  29   2       55.42       58.50      4.62 o
   1  29   2       29.24       30.17      3.92 o
   2  29   2      224.41      233.04      7.41 o
   3  29   2        5.56        2.01      3.40 o
   4  29   2       41.37       41.90      5.82 o
   5  29   2        3.60       -2.50      5.35 o
   6  29   2        8.73        8.87      5.66 o
  -7  30   2        7.64       29.35      9.67 o
  -6  30   2        0.00        1.59      5.20 o
  -5  30   2        4.38        5.74      4.83 o
  -4  30   2        0.00       -2.98      3.78 o
  -3  30   2        2.21       -3.34      3.34 o
  -2  30   2        1.02        0.60      2.83 o
  -1  30   2       32.33       32.29      4.12 o
   0  30   2        8.47        0.88      3.19 o
   1  30   2       29.24       23.70      3.87 o
   2  30   2       11.98       12.40      3.62 o
   3  30   2        2.17        4.12      3.57 o
   4  30   2        9.91        4.99      6.02 o
   5  30   2       12.47       10.83      6.27 o
   6  30   2        1.29       -3.65      5.14 o
  -7  31   2       19.88       29.62      9.63 o
  -6  31   2       15.06       18.47      5.89 o
  -5  31   2       62.05       57.67      5.85 o
  -4  31   2        9.94       14.93      4.30 o
  -3  31   2        0.44        0.52      3.48 o
  -2  31   2       51.53       61.19      4.07 o
  -1  31   2      191.11      187.71      7.11 o
   0  31   2        0.53       -3.36      3.39 o
   1  31   2       73.52       59.99      5.09 o
   2  31   2       44.91       45.72      4.53 o
   3  31   2        0.43        4.34      3.68 o
   4  31   2       21.35       20.56      5.46 o
   5  31   2        3.99        2.99      5.43 o
   6  31   2        3.60       -1.09      5.43 o
  -7  32   2        0.55       20.15      9.34 o
  -6  32   2        0.00        1.80      6.09 o
  -5  32   2        0.70       14.37      4.71 o
  -4  32   2        0.18       -2.52      4.01 o
  -3  32   2        1.15        3.17      4.39 o
  -2  32   2       13.68        7.94      3.51 o
  -1  32   2        1.50        4.10      3.43 o
   0  32   2       91.85      107.83      6.24 o
   1  32   2        7.84        4.13      3.80 o
   2  32   2        0.94       -2.46      3.70 o
   3  32   2       25.18       19.36      4.52 o
   4  32   2       43.71       34.69      6.49 o
   5  32   2        4.35       12.40      7.43 o
   6  32   2        3.10       -0.89     11.68 o
  -6  33   2        3.58        1.60      6.09 o
  -5  33   2       61.78       65.42      6.25 o
  -4  33   2       28.58       26.59      4.96 o
  -3  33   2       11.91        7.06      4.08 o
  -2  33   2       22.40       21.07      4.19 o
  -1  33   2        8.63        7.59      3.72 o
   0  33   2       25.18       21.77      4.31 o
   1  33   2       28.36       24.62      4.14 o
   2  33   2       15.93       19.33      4.45 o
   3  33   2       23.64       26.67      4.88 o
   4  33   2       21.22       21.89      6.44 o
   5  33   2        2.97       -1.54      7.04 o
   6  33   2        0.45        2.01      7.15 o
  -6  34   2        7.89       13.98      6.89 o
  -5  34   2        1.52        9.35      5.88 o
  -4  34   2       23.54       21.69      5.12 o
  -3  34   2        0.02        1.29      3.95 o
  -2  34   2       20.07       19.55      4.26 o
  -1  34   2        8.82        1.17      3.91 o
   0  34   2       23.09       20.31      4.43 o
   1  34   2        2.63        2.22      3.51 o
   2  34   2        0.68       -3.65      3.65 o
   3  34   2       21.24       18.42      4.78 o
   4  34   2        2.94       -2.47      5.14 o
   5  34   2       16.35       12.94     10.08 o
  -6  35   2        7.53       -2.20      6.25 o
  -5  35   2        0.06        1.77      8.92 o
  -4  35   2        2.90        1.66      4.69 o
  -3  35   2        2.51       11.09      4.28 o
  -2  35   2        6.72        0.92      4.92 o
  -1  35   2        7.51        3.44      4.10 o
   0  35   2       26.72       19.99      4.55 o
   1  35   2       15.64       14.28      4.04 o
   2  35   2       78.26       91.73      6.35 o
   3  35   2       17.63       13.39      4.73 o
   4  35   2        8.76       -5.90      5.90 o
   5  35   2        0.14        3.48      7.48 o
  -6  36   2       14.74       19.19      9.11 o
  -5  36   2        2.21       12.68      6.02 o
  -4  36   2        1.57       -3.90      4.50 o
  -3  36   2        6.19        0.46      4.50 o
  -2  36   2        9.73        6.07      4.58 o
  -1  36   2       11.88        8.09      4.26 o
   0  36   2       18.14        9.73      4.20 o
   1  36   2        4.70        7.06      4.02 o
   2  36   2        0.01       -3.90      3.90 o
   3  36   2        0.66       -3.67      4.63 o
   4  36   2        0.98       -0.87      6.14 o
   5  36   2        7.93       -1.72      7.19 o
  -5  37   2        0.47       10.71      6.25 o
  -4  37   2       11.05        6.99      5.14 o
  -3  37   2        4.15       -4.39      4.39 o
  -2  37   2        0.20       -4.71      4.71 o
  -1  37   2       25.45       26.07      4.95 o
   0  37   2        0.24        0.31      4.15 o
   1  37   2        5.52        0.68      4.24 o
   2  37   2       72.48       92.11      6.52 o
   3  37   2       51.87       49.86      6.57 o
   4  37   2        4.90       -6.61      8.17 o
   5  37   2        7.11        2.69      9.48 o
  -5  38   2       15.66       28.65      9.93 o
  -4  38   2        0.47       -5.82      5.82 o
  -3  38   2        1.13       -2.60      5.04 o
  -2  38   2        5.83       -4.26      6.25 o
  -1  38   2       11.14        6.09      4.73 o
   0  38   2       35.56       32.24      5.06 o
   1  38   2       45.98       34.95      5.24 o
   2  38   2        4.03       -0.20      4.05 o
   3  38   2       18.21       12.44      5.60 o
   4  38   2        8.33        1.39      7.10 o
  -5  39   2        0.93       15.76     10.59 o
  -4  39   2        0.57       -2.59      4.89 o
  -3  39   2        5.24        8.19      6.41 o
  -2  39   2       10.46        1.23      5.80 o
  -1  39   2        4.22        0.89      5.18 o
   0  39   2       21.11       11.66      4.58 o
   1  39   2        0.42        3.39      4.44 o
   2  39   2        0.50       -3.11      4.13 o
   3  39   2        8.86       15.43      5.82 o
   4  39   2        0.28        8.06      9.97 o
  -5  40   2        0.53       91.07     21.14 o
  -4  40   2        0.50       -5.28      5.28 o
  -3  40   2        9.89       -0.09      6.28 o
  -2  40   2        0.80       -5.44      5.57 o
  -1  40   2       21.17       21.00      6.06 o
   0  40   2        0.09       -5.13      5.13 o
   1  40   2       14.94       10.13      4.85 o
   2  40   2        5.04        1.98      4.39 o
   3  40   2        8.43        8.59      5.56 o
   4  40   2        0.84       -1.36      7.28 o
  -4  41   2        1.10       -1.60      6.22 o
  -3  41   2        0.06       -6.36      6.36 o
  -2  41   2        0.02       -4.90      5.73 o
  -1  41   2        1.28       -0.51      5.36 o
   0  41   2       10.52       12.47      5.33 o
   1  41   2        0.90        0.72      4.57 o
   2  41   2       45.99       42.01      5.42 o
   3  41   2        4.27        0.36      6.19 o
  -4  42   2        0.26       -3.90      6.99 o
  -3  42   2        2.25       -0.02      6.25 o
  -2  42   2       10.46        8.70      6.69 o
  -1  42   2        0.04       -4.13      5.33 o
   0  42   2        0.25       -1.26      5.18 o
   1  42   2       13.08        7.91      5.42 o
   2  42   2        1.50        0.34      4.83 o
   3  42   2        0.75       -3.38      6.79 o
  -3  43   2        0.01       -6.38      6.38 o
  -2  43   2        0.94       -5.73      5.73 o
  -1  43   2        2.27       -2.88      6.34 o
   0  43   2       26.05       24.70      6.47 o
   1  43   2        0.25       -0.74      4.94 o
   2  43   2        5.37       -0.94      4.96 o
   3  43   2        0.07        3.07      7.36 o
  -3  44   2        1.81       -9.46      9.96 o
  -2  44   2        0.00       -5.97      5.97 o
  -1  44   2        0.00       -8.94      8.94 o
   0  44   2        6.31        1.00      5.64 o
   1  44   2        0.52       -3.48      5.45 o
   2  44   2        0.29       -0.17      5.02 o
  -2  45   2        0.23       -5.14      7.87 o
  -1  45   2       13.14       -1.01      7.52 o
   0  45   2        0.83       -5.66      5.66 o
   1  45   2        1.95       -5.88      6.00 o
  -1  46   2        1.31      -12.03     13.68 o
   0  46   2        2.12       -3.20      6.29 o
  -9   0   3        3.02       -0.79      9.00 o
  -7   0   3      140.81      113.03     10.40 o
  -5   0   3        0.00       -2.34      2.38 o
  -3   0   3        1.40       -1.38      1.38 o
  -1   0   3        6.46       15.98      2.37 o
   1   0   3      771.38      921.27     11.44 o
   3   0   3        1.44        1.83      1.29 o
   5   0   3       82.46      106.71      9.46 o
   7   0   3       17.48       14.29      6.16 o
  -9   1   3        1.83       -1.74      7.49 o
  -8   1   3        8.13        0.28      4.42 o
  -7   1   3        2.79       10.14      4.27 o
  -6   1   3      241.71      215.72      6.67 o
  -5   1   3       12.94       13.09      1.98 o
  -4   1   3     3314.00     3397.36     21.30 o
  -3   1   3      247.21      209.99      3.13 o
  -2   1   3      630.90      674.80      5.60 o
  -1   1   3     2056.87     2025.05     21.80 o
   0   1   3      327.78      286.98      3.54 o
   1   1   3        7.75       13.46      1.07 o
   2   1   3       13.02       14.61      1.14 o
   3   1   3      222.51      192.12      3.72 o
   4   1   3       29.37       -0.59      1.24 o
   5   1   3       39.05       43.53      5.04 o
   6   1   3       21.25       15.81      4.20 o
   7   1   3        4.46        7.78      4.36 o
   8   1   3        0.82       -4.43      4.43 o
  -9   2   3        2.16        3.86      6.50 o
  -8   2   3        7.51        0.59      4.86 o
  -7   2   3        1.05       -1.07      3.72 o
  -6   2   3      458.87      453.40      8.88 o
  -5   2   3       57.18       55.61      2.65 o
  -4   2   3      149.50      164.97      5.05 o
  -3   2   3     1537.77     1575.75     11.00 o
  -2   2   3      773.03      812.32      6.57 o
  -1   2   3        9.92        4.79      1.32 o
   0   2   3     1178.76     1277.88     11.40 o
   1   2   3      544.21      563.68      5.74 o
   2   2   3       30.03       67.58      2.01 o
   3   2   3        8.19        5.01      1.14 o
   5   2   3       28.52       24.88      6.70 o
   6   2   3      176.35      157.04      8.02 o
   7   2   3       16.99       13.98      4.49 o
   8   2   3        1.19       -1.38      4.89 o
  -9   3   3        1.36       15.75      7.36 o
  -8   3   3        3.24        2.49      5.08 o
  -7   3   3        4.80       13.73      4.55 o
  -6   3   3      489.22      470.88      9.49 o
  -5   3   3       98.52      109.01      3.33 o
  -4   3   3     2085.38     2114.76     15.50 o
  -3   3   3      675.46      679.54      6.47 o
  -2   3   3      268.08      287.79      3.66 o
  -1   3   3      767.77      811.21      9.58 o
   0   3   3      101.56      113.82      4.01 o
   1   3   3      163.16      203.17      4.57 o
   2   3   3      321.64      308.86      4.02 o
   3   3   3      313.74      286.31      6.86 o
   5   3   3      427.69      386.93      9.61 o
   6   3   3       59.17       69.30      5.93 o
   7   3   3        6.47        2.68      4.15 o
   8   3   3        3.08       -0.23      4.55 o
  -9   4   3        7.18       18.45      7.41 o
  -8   4   3        0.00       -2.72      4.94 o
  -7   4   3       60.72       67.38      6.15 o
  -6   4   3        6.09       10.11      3.60 o
  -5   4   3      115.92      129.70      3.58 o
  -4   4   3        7.56        3.48      1.64 o
  -3   4   3       14.51       13.30      1.48 o
  -2   4   3     1899.35     2050.26     14.71 o
  -1   4   3     1371.16     1341.40     15.17 o
   0   4   3     6000.56     6106.38     47.33 o
   1   4   3      195.94      217.29      3.28 o
   2   4   3      326.17      324.76      4.21 o
   3   4   3      252.12      279.03      6.24 o
   5   4   3       82.82       71.82      5.35 o
   6   4   3      192.56      192.83      9.70 o
   7   4   3        0.32       -0.37      4.45 o
   8   4   3       16.41        9.84      5.05 o
  -9   5   3        0.95        6.75      6.72 o
  -8   5   3        1.85        1.60      5.15 o
  -7   5   3        5.83        8.76      4.51 o
  -6   5   3      104.63       93.98      5.09 o
  -5   5   3      145.03      155.39      4.06 o
  -4   5   3     1817.36     1815.49     14.32 o
  -3   5   3     1153.33     1259.42      9.25 o
  -2   5   3      349.83      346.33      4.23 o
  -1   5   3      126.83      138.55     12.59 o
   0   5   3    17009.82    17261.74    140.64 o
   1   5   3      194.70      277.44      4.76 o
   2   5   3       49.90       51.48      1.90 o
   3   5   3      105.12      144.11      3.92 o
   4   5   3      162.03       69.64     43.77 o
   5   5   3      428.57      465.48     10.72 o
   6   5   3       31.39       37.35      5.52 o
   7   5   3       15.80        2.66      4.51 o
   8   5   3       17.83       23.02      5.43 o
  -9   6   3        9.15       11.11      7.14 o
  -8   6   3        0.82       -4.44      4.59 o
  -7   6   3        4.81       10.31      4.46 o
  -6   6   3       75.32       74.77      4.69 o
  -5   6   3        1.17       -1.68      1.82 o
  -4   6   3      108.01       98.78      3.45 o
  -3   6   3      202.69      205.56      3.44 o
  -2   6   3       97.96       91.36      2.58 o
  -1   6   3     1108.58     1153.77     15.74 o
   0   6   3     2562.14     2681.04     23.95 o
   1   6   3     4485.29     4391.02     44.03 o
   2   6   3      100.92       95.97      2.53 o
   3   6   3      271.52      284.32      4.38 o
   4   6   3      186.51       64.19     43.09 o
   5   6   3      818.25      852.36     19.59 o
   6   6   3        0.03       -2.88      3.75 o
   7   6   3       69.53       75.31      7.49 o
   8   6   3        5.03        0.17      4.65 o
  -9   7   3        1.09        6.25      8.73 o
  -8   7   3        0.14       -1.34      5.01 o
  -7   7   3       32.62       32.43      4.74 o
  -6   7   3       51.70       46.67      4.22 o
  -5   7   3        7.43        9.60      2.07 o
  -4   7   3       43.09       43.75      2.55 o
  -3   7   3        8.68        3.96      1.12 o
  -2   7   3      314.64      268.87      4.45 o
  -1   7   3      401.51      419.80      8.86 o
   0   7   3      551.53      502.33      9.37 o
   1   7   3      736.48      691.85      8.00 o
   2   7   3       23.85       23.43      1.51 o
   3   7   3      605.63      587.82      6.36 o
   4   7   3      140.58       91.33     47.10 o
   5   7   3       39.37       33.78      5.19 o
   6   7   3       25.18       23.14      4.86 o
   7   7   3       89.92       85.32      7.87 o
   8   7   3        7.83        4.27      4.92 o
  -9   8   3        1.83        2.62      7.98 o
  -8   8   3       10.36       12.02      5.55 o
  -7   8   3        5.89        4.40      3.78 o
  -6   8   3      155.11      167.18      5.80 o
  -5   8   3     1353.13     1252.91     12.88 o
  -4   8   3      141.63      154.59      4.10 o
  -3   8   3      116.64      146.15      4.20 o
  -2   8   3        3.93        1.03      0.78 o
  -1   8   3      325.73      313.28      4.96 o
   0   8   3     2903.29     2884.78     38.33 o
   1   8   3     1648.50     1546.79     13.11 o
   2   8   3     2541.27     2503.59     19.41 o
   3   8   3       58.03       59.76      2.58 o
   4   8   3       38.53       17.12     12.67 o
   5   8   3       36.96       40.50      5.05 o
   6   8   3       52.44       53.73      6.04 o
   7   8   3        1.28       -0.22      4.45 o
   8   8   3       16.97       18.59      7.44 o
  -9   9   3        0.33       10.94     11.70 o
  -8   9   3       17.33       12.11      5.62 o
  -7   9   3        0.38       -0.73      3.78 o
  -6   9   3      179.68      178.84      6.40 o
  -5   9   3       50.48       67.85      3.59 o
  -4   9   3      397.43      385.71     13.25 o
  -3   9   3     1044.28      977.38     12.28 o
  -2   9   3      123.57      133.59      3.33 o
  -1   9   3      659.11      727.54     14.79 o
   0   9   3      156.83      135.19      5.43 o
   1   9   3      722.81      694.23      8.41 o
   2   9   3     1506.21     1542.80     13.71 o
   3   9   3      302.74      308.24      5.71 o
   4   9   3       91.12       40.79     20.73 o
   5   9   3       56.03       68.47      6.04 o
   6   9   3        0.72        1.27      3.97 o
   7   9   3        6.33        6.91      4.79 o
   8   9   3        2.00        5.18      5.41 o
  -9  10   3        5.39       -4.90      7.79 o
  -8  10   3       24.51       26.55      7.90 o
  -7  10   3       23.92       28.24      4.78 o
  -6  10   3       98.83      109.55      7.65 o
  -5  10   3       18.89       17.98      2.78 o
  -4  10   3       22.72       21.45      2.01 o
  -3  10   3        2.10       -0.34      1.18 o
  -2  10   3     2816.10     2761.84     19.05 o
  -1  10   3     1178.78     1113.30     33.60 o
   0  10   3       78.04       98.68      7.02 o
   1  10   3     1849.64     1791.38     23.83 o
   2  10   3      302.62      338.51      5.10 o
   3  10   3      517.67      517.76      8.02 o
   4  10   3        0.04        0.39      2.77 o
   5  10   3        3.95       -0.62      3.44 o
   6  10   3       10.71        7.90      4.40 o
   7  10   3       64.62       75.76      7.66 o
   8  10   3       23.66       15.91      6.18 o
  -9  11   3        0.00        5.52      8.84 o
  -8  11   3        0.00        1.67      6.59 o
  -7  11   3        4.71       10.98      4.33 o
  -6  11   3        3.34        2.94      3.38 o
  -5  11   3       24.52       34.79      3.19 o
  -4  11   3       72.13       84.02      3.38 o
  -3  11   3      497.76      492.92      5.63 o
  -2  11   3      517.29      550.42      6.64 o
  -1  11   3      593.31      528.10      9.00 o
   0  11   3       14.95       22.81      1.55 o
   1  11   3      574.80      625.40      9.93 o
   2  11   3       59.25       50.07      2.66 o
   3  11   3     1157.55     1214.03     13.78 o
   4  11   3       13.72        9.59      2.82 o
   5  11   3       57.94       77.98      6.36 o
   6  11   3       68.11       72.10      6.82 o
   7  11   3       43.42       40.63      6.38 o
   8  11   3        1.40        2.84      7.96 o
  -9  12   3        0.04        5.79      8.28 o
  -8  12   3        1.43        3.50      6.25 o
  -7  12   3       16.99       17.97      4.66 o
  -6  12   3       14.00       13.59      3.61 o
  -5  12   3      138.17      132.66      4.75 o
  -4  12   3      536.66      469.07      6.54 o
  -3  12   3      920.65      901.06      8.36 o
  -2  12   3     5649.69     5583.86     34.64 o
  -1  12   3      728.87      751.70      7.29 o
   0  12   3       17.70        2.95      0.87 o
   1  12   3      371.63      442.17      6.58 o
   2  12   3       81.40      115.42      3.62 o
   3  12   3        6.13        5.27      2.23 o
   4  12   3        2.10        5.39      2.71 o
   5  12   3       74.95       70.31      6.21 o
   6  12   3        0.84        3.50      4.12 o
   7  12   3        9.29        4.12      4.87 o
   8  12   3       29.66       46.05      7.36 o
  -9  13   3        0.05        1.69      8.48 o
  -8  13   3        9.95        7.48      6.49 o
  -7  13   3        0.08        1.77      3.75 o
  -6  13   3       46.59       41.40      4.83 o
  -5  13   3      879.05      797.04      9.79 o
  -4  13   3        0.10        1.24      1.67 o
  -3  13   3      651.72      610.12      6.35 o
  -2  13   3     1027.06      988.58     13.14 o
  -1  13   3        5.39        4.07      1.35 o
   0  13   3       65.79       93.74      3.32 o
   1  13   3     2945.05     3045.91     24.68 o
   2  13   3       47.67       44.42      3.09 o
   3  13   3       24.98       25.10      3.20 o
   4  13   3      100.95      101.30      5.22 o
   5  13   3        0.10        0.73      3.49 o
   6  13   3      111.74      101.46      7.89 o
   7  13   3        0.00        1.83      4.63 o
   8  13   3       40.88       52.59      7.49 o
  -9  14   3       11.14       19.70      9.57 o
  -8  14   3       30.35       47.51      8.28 o
  -7  14   3        5.26        4.62      6.53 o
  -6  14   3        5.13        8.81      3.99 o
  -5  14   3      161.23      152.05      5.34 o
  -4  14   3      476.29      458.97      7.74 o
  -3  14   3       86.45       77.25      2.82 o
  -2  14   3      803.05      715.39     10.22 o
  -1  14   3     7381.27     7982.37     49.90 o
   0  14   3      806.85      840.23      8.29 o
   1  14   3      629.70      568.29      7.04 o
   2  14   3      636.70      566.57      8.34 o
   3  14   3      370.20      358.76     10.40 o
   4  14   3       45.98       39.02      4.34 o
   5  14   3       76.40       74.29      5.90 o
   6  14   3       14.99       15.76      4.95 o
   7  14   3        0.01       -2.31      5.43 o
   8  14   3       11.55       15.62      6.31 o
  -9  15   3        0.37       14.09      8.84 o
  -8  15   3        3.62       11.38      6.57 o
  -7  15   3        1.20        0.25      4.51 o
  -6  15   3       11.94       11.61      4.06 o
  -5  15   3      179.30      154.68      5.42 o
  -4  15   3       15.76       19.31      2.24 o
  -3  15   3      256.08      305.12      4.74 o
  -2  15   3      579.33      668.69      7.74 o
  -1  15   3      530.03      568.44      6.43 o
   0  15   3      624.04      571.38      6.69 o
   1  15   3      141.36      148.24      4.25 o
   2  15   3      170.71      181.09      4.84 o
   3  15   3      501.36      517.88     12.71 o
   4  15   3       35.29       28.20      4.13 o
   5  15   3        0.00       -2.12      3.37 o
   6  15   3        7.49        6.97      4.43 o
   7  15   3        2.37        0.73      4.86 o
   8  15   3        0.14        5.66      5.93 o
  -9  16   3        0.44       12.05     15.03 o
  -8  16   3        0.00       15.76      6.90 o
  -7  16   3       19.83       28.15      5.38 o
  -6  16   3        2.94       -3.54      3.54 o
  -5  16   3       33.03       30.19      3.60 o
  -4  16   3      231.22      206.34      5.00 o
  -3  16   3        8.63        8.87      1.91 o
  -2  16   3       32.93       30.11      2.05 o
  -1  16   3     1225.56     1329.99     10.90 o
   0  16   3      348.03      367.09      5.42 o
   1  16   3       90.45       87.47      3.30 o
   2  16   3      358.01      291.44     20.31 o
   3  16   3       18.65       11.24      4.88 o
   4  16   3        1.28        1.30      5.44 o
   5  16   3       89.18       70.77      5.48 o
   6  16   3       23.06       23.74      5.00 o
   7  16   3        4.24        1.50      5.03 o
   8  16   3        4.77        5.70      5.94 o
  -9  17   3        0.37        2.23      8.61 o
  -8  17   3        0.14        9.06      6.79 o
  -7  17   3       15.78       18.03      5.40 o
  -6  17   3        6.10        5.72      4.32 o
  -5  17   3      533.47      501.99      8.25 o
  -4  17   3      248.49      271.02      5.64 o
  -3  17   3      124.42      128.90      3.74 o
  -2  17   3     1004.31     1002.86     10.09 o
  -1  17   3     1599.02     1503.60     12.09 o
   0  17   3      137.92      141.80      3.54 o
   1  17   3      277.12      296.69      4.94 o
   2  17   3       65.04       66.42      4.36 o
   3  17   3       16.50       10.84      2.56 o
   4  17   3      284.82      262.33      7.92 o
   5  17   3        0.52        2.45      4.01 o
   6  17   3       13.20       12.86      4.81 o
   7  17   3       24.74       25.16      6.17 o
  -8  18   3        4.89        0.91      7.78 o
  -7  18   3        3.80        0.35      4.65 o
  -6  18   3        1.60       -1.35      4.23 o
  -5  18   3      124.85      112.41      4.88 o
  -4  18   3      794.83      744.79      9.08 o
  -3  18   3        9.56       18.68      2.32 o
  -2  18   3     1003.22     1126.48     11.42 o
  -1  18   3      353.41      396.43      5.85 o
   0  18   3      287.59      286.16      4.83 o
   1  18   3       10.21       10.88      1.92 o
   2  18   3        6.85        5.36      3.04 o
   3  18   3      662.33      654.90     10.54 o
   4  18   3      314.08      304.32      8.66 o
   5  18   3       49.03       44.70      4.84 o
   6  18   3       33.94       30.54      5.43 o
   7  18   3        2.38        3.41      4.75 o
  -8  19   3        1.74      -10.98     11.65 o
  -7  19   3       17.47       24.69      5.51 o
  -6  19   3       11.48       13.85      4.72 o
  -5  19   3       12.53       10.80      3.45 o
  -4  19   3       87.78       73.75      3.84 o
  -3  19   3       26.01       30.94      2.78 o
  -2  19   3        2.27        1.31      1.81 o
  -1  19   3      131.20      133.47      3.81 o
   0  19   3        0.10        0.14      1.58 o
   1  19   3        0.01        1.09      1.81 o
   2  19   3        6.28        5.26      2.53 o
   3  19   3        5.99        9.28      3.13 o
   4  19   3       46.27       67.14      5.41 o
   5  19   3        1.00       -3.28      3.28 o
   6  19   3       29.10       20.45      5.16 o
   7  19   3       21.02       20.29      5.97 o
  -8  20   3        0.13        6.59      8.15 o
  -7  20   3       16.21       24.13      5.48 o
  -6  20   3        0.01       -2.19      4.32 o
  -5  20   3        5.87        1.84      3.38 o
  -4  20   3        1.10        1.21      2.75 o
  -3  20   3        2.82        1.16      2.13 o
  -2  20   3      499.96      523.69      7.44 o
  -1  20   3       76.76       88.40      3.35 o
   0  20   3       16.22        9.50      2.01 o
   1  20   3        0.16        0.22      1.92 o
   2  20   3      471.35      450.71      7.21 o
   3  20   3       17.61       16.53      3.50 o
   4  20   3      359.14      396.94      9.39 o
   5  20   3       46.65       43.76      5.10 o
   6  20   3       87.70       90.88      7.74 o
   7  20   3        0.34       -4.88      4.88 o
  -8  21   3        4.35       26.02     10.97 o
  -7  21   3        2.35        8.38      5.10 o
  -6  21   3        3.92        3.47      4.67 o
  -5  21   3        0.78        2.11      3.59 o
  -4  21   3        2.03        8.54      2.92 o
  -3  21   3        9.23       14.92      2.67 o
  -2  21   3      122.80      170.90      5.33 o
  -1  21   3      217.12      193.29      5.22 o
   0  21   3       26.31       24.94      2.47 o
   1  21   3        7.89       11.27      2.28 o
   2  21   3      248.59      252.58      5.79 o
   3  21   3      104.39      107.65      7.08 o
   4  21   3       97.32       90.63      6.19 o
   5  21   3       18.89       16.27      4.35 o
   6  21   3        4.04       13.77      4.84 o
   7  21   3        0.17        2.80      5.13 o
  -8  22   3        0.02       14.27      8.78 o
  -7  22   3        2.04       -4.52      4.52 o
  -6  22   3        8.30        8.85      4.65 o
  -5  22   3       97.85       92.57      6.03 o
  -4  22   3        2.88        7.88      2.87 o
  -3  22   3       84.05       92.16      4.46 o
  -2  22   3      144.56      154.56      4.76 o
  -1  22   3       30.27       16.87      4.63 o
   0  22   3       68.18       74.64      3.76 o
   1  22   3       30.68       29.45      3.01 o
   2  22   3      100.18      112.90      4.69 o
   3  22   3       53.78       57.95      4.57 o
   4  22   3        3.52        0.13      3.52 o
   5  22   3        5.29        6.72      4.06 o
   6  22   3       31.03       28.46      5.92 o
   7  22   3        0.18        5.70      5.61 o
  -8  23   3        1.38        6.83      8.36 o
  -7  23   3        0.01       -2.29      5.57 o
  -6  23   3        0.46        2.59      4.71 o
  -5  23   3       25.42       35.17      4.78 o
  -4  23   3        6.80       14.12      3.16 o
  -3  23   3        0.03        0.00      2.70 o
  -2  23   3       38.63       64.18      3.38 o
  -1  23   3        0.01       -0.99      1.78 o
   0  23   3        5.71        5.33      2.33 o
   1  23   3       16.73       19.54      2.96 o
   2  23   3      146.61      167.27      6.17 o
   3  23   3        3.30        0.42      3.02 o
   4  23   3       20.83       20.90      4.37 o
   5  23   3       56.52       55.24      5.72 o
   6  23   3        5.76        8.04      4.98 o
   7  23   3        0.19       -2.48      4.90 o
  -8  24   3        1.10       -8.00      8.00 o
  -7  24   3        0.14       -5.93      5.93 o
  -6  24   3        5.52        7.27      5.92 o
  -5  24   3       24.25        9.66      4.24 o
  -4  24   3       82.86      105.72      4.90 o
  -3  24   3       44.87       42.02      3.76 o
  -2  24   3      104.88      112.55      4.10 o
  -1  24   3        1.54       -1.74      1.74 o
   0  24   3      478.91      507.05      7.85 o
   1  24   3       99.76      105.63      4.71 o
   2  24   3      128.53      134.04      5.36 o
   3  24   3       61.56       63.90      5.63 o
   4  24   3        5.87        8.76      4.06 o
   5  24   3        4.81        6.74      4.50 o
   6  24   3       24.13       29.27      5.83 o
   7  24   3        0.20        4.93      5.38 o
  -8  25   3        1.29        0.32      8.23 o
  -7  25   3        0.56        1.47      5.89 o
  -6  25   3        0.07       -0.15      4.87 o
  -5  25   3        0.01       -1.30      3.78 o
  -4  25   3      211.52      233.68      6.84 o
  -3  25   3      106.26      117.80      4.98 o
  -2  25   3       36.97       32.59      2.95 o
  -1  25   3        1.43       -1.42      2.24 o
   0  25   3      117.52      134.00      5.05 o
   1  25   3       44.45       61.19      4.04 o
   2  25   3      849.17      847.53     11.69 o
   3  25   3       28.12       24.79      4.17 o
   4  25   3       34.29       33.85      6.36 o
   5  25   3       60.70       75.45      7.25 o
   6  25   3        4.38        6.71      6.08 o
   7  25   3        2.89        5.76      7.20 o
  -8  26   3       15.84       -0.80      8.51 o
  -7  26   3        2.23       -2.28      6.05 o
  -6  26   3        0.05       -4.62      4.62 o
  -5  26   3       23.25       24.98      4.62 o
  -4  26   3       50.84       65.56      4.60 o
  -3  26   3       33.02       32.97      3.60 o
  -2  26   3        2.37       -1.95      2.65 o
  -1  26   3        1.47        2.75      2.67 o
   0  26   3       38.04       37.48      3.41 o
   1  26   3        0.96        0.22      2.63 o
   2  26   3       32.63       38.09      3.87 o
   3  26   3      106.67      109.94      6.25 o
   4  26   3        1.37       -2.99      3.77 o
   5  26   3       43.99       51.58      6.59 o
   6  26   3       15.95       13.49      5.05 o
   7  26   3        0.20       -5.83      5.83 o
  -7  27   3        1.53        5.82      6.33 o
  -6  27   3        0.05       -2.78      4.82 o
  -5  27   3        0.08        1.98      4.09 o
  -4  27   3       30.42       29.33      3.92 o
  -3  27   3       13.68       23.01      4.27 o
  -2  27   3       22.62       22.79      3.51 o
  -1  27   3        1.05        3.29      2.85 o
   0  27   3        3.04        3.29      2.64 o
   1  27   3       87.08       94.38      4.78 o
   2  27   3       21.90       25.73      3.76 o
   3  27   3        0.31        0.48      3.43 o
   4  27   3       15.72       17.38      4.76 o
   5  27   3        4.72        7.39      4.93 o
   6  27   3       12.52        4.77      5.31 o
  -7  28   3        7.41       15.25      6.79 o
  -6  28   3        5.32       12.09      5.87 o
  -5  28   3       14.96       15.50      5.01 o
  -4  28   3       15.82       20.23      4.06 o
  -3  28   3        1.25       -0.23      2.89 o
  -2  28   3       16.85       24.57      3.71 o
  -1  28   3       39.05       36.86      3.79 o
   0  28   3      135.02      132.45      5.19 o
   1  28   3      176.11      177.60      6.14 o
   2  28   3        1.75       -1.79      2.96 o
   3  28   3       22.05       22.13      4.34 o
   4  28   3       20.76       21.44      5.43 o
   5  28   3       28.97       30.71      6.19 o
   6  28   3        0.01       -3.14      4.93 o
  -7  29   3        0.12       -2.83      8.01 o
  -6  29   3        0.15       -0.84      5.85 o
  -5  29   3        3.99       10.11      5.97 o
  -4  29   3        1.52       -3.41      3.41 o
  -3  29   3        0.89        0.19      3.08 o
  -2  29   3        0.42        0.39      3.25 o
  -1  29   3        2.80       -0.35      3.11 o
   0  29   3       11.79        8.77      3.05 o
   1  29   3        6.65       10.82      3.32 o
   2  29   3        7.23        4.52      5.06 o
   3  29   3        0.30       -3.47      3.47 o
   4  29   3        9.13        2.74      4.60 o
   5  29   3       15.82       14.54      6.49 o
   6  29   3        1.47        1.56      5.18 o
  -7  30   3        0.21       10.90      8.40 o
  -6  30   3        0.09       -0.19      5.71 o
  -5  30   3       14.87       13.12      6.54 o
  -4  30   3       10.45        8.67      4.56 o
  -3  30   3        1.88        4.58      3.12 o
  -2  30   3       15.90       17.29      3.81 o
  -1  30   3        4.39       -0.76      3.41 o
   0  30   3        9.24        5.56      3.07 o
   1  30   3        3.13        1.65      3.27 o
   2  30   3        0.50       -3.04      3.04 o
   3  30   3        1.65        2.79      3.91 o
   4  30   3        0.68       -0.76      5.46 o
   5  30   3        5.20       22.77      7.04 o
   6  30   3        0.59       -4.84      4.84 o
  -7  31   3        5.76        7.75      8.42 o
  -6  31   3        3.86        0.14      5.99 o
  -5  31   3        1.87        4.92      5.28 o
  -4  31   3        2.71       -3.37      4.46 o
  -3  31   3        2.54        1.01      3.31 o
  -2  31   3      134.06      136.74      6.50 o
  -1  31   3       42.65       49.63      4.95 o
   0  31   3        7.03        2.33      3.29 o
   1  31   3        0.41        0.38      3.28 o
   2  31   3       10.90        3.62      3.55 o
   3  31   3        8.89        5.83      4.24 o
   4  31   3        0.08       -5.80      5.80 o
   5  31   3       21.96       24.75      6.96 o
   6  31   3        1.67        3.05      5.39 o
  -7  32   3        1.88        5.51     11.01 o
  -6  32   3        0.44       -1.23      6.20 o
  -5  32   3        4.10        3.01      5.16 o
  -4  32   3        0.05       -1.94      4.28 o
  -3  32   3        1.13       -0.88      3.56 o
  -2  32   3        2.59        2.96      3.81 o
  -1  32   3        1.33       -3.61      3.61 o
   0  32   3       12.18       11.05      4.00 o
   1  32   3       46.50       52.56      5.06 o
   2  32   3        0.77       -3.61      3.61 o
   3  32   3       37.05       27.68      5.26 o
   4  32   3        1.07       -0.61      7.39 o
   5  32   3       21.85       33.16      7.09 o
   6  32   3       12.76        7.04      8.89 o
  -6  33   3        3.08        9.73      6.53 o
  -5  33   3        9.09       14.08      8.03 o
  -4  33   3       17.47       15.59      4.90 o
  -3  33   3        0.11        1.01      3.66 o
  -2  33   3        0.00       -3.49      3.49 o
  -1  33   3       90.68       92.47      6.27 o
   0  33   3        1.42       -3.02      3.67 o
   1  33   3        5.18        8.45      4.09 o
   2  33   3        4.08        1.37      4.61 o
   3  33   3       22.89       17.10      4.81 o
   4  33   3        6.21        6.76      5.55 o
   5  33   3        4.25       -5.53      5.53 o
  -6  34   3        1.92        7.07      6.73 o
  -5  34   3        1.06        0.50      5.20 o
  -4  34   3        0.27        6.25      4.88 o
  -3  34   3       22.67       18.84      4.91 o
  -2  34   3        7.43        1.24      4.02 o
  -1  34   3       73.27       62.51      5.66 o
   0  34   3      154.10      158.74      7.42 o
   1  34   3       84.81      118.59      6.64 o
   2  34   3        0.43       -2.83      3.85 o
   3  34   3        0.00       -1.35      5.26 o
   4  34   3       12.80       12.05     11.66 o
   5  34   3        0.13        1.98      7.80 o
  -6  35   3        5.93       17.64      6.81 o
  -5  35   3        1.33        8.58      7.06 o
  -4  35   3        2.08        4.17      5.15 o
  -3  35   3       20.40       20.71      6.94 o
  -2  35   3       29.80       24.19      4.86 o
  -1  35   3        0.54        4.48      4.80 o
   0  35   3       11.40        5.92      4.11 o
   1  35   3       60.78       71.51      5.36 o
   2  35   3        6.82       -4.09      4.09 o
   3  35   3       11.51       14.13      5.75 o
   4  35   3        1.86       -6.26      6.26 o
   5  35   3       20.02       12.62     12.96 o
  -6  36   3        6.84       13.06      8.09 o
  -5  36   3        0.16        5.54      9.44 o
  -4  36   3        9.11        4.15      5.21 o
  -3  36   3       12.28        8.08      5.33 o
  -2  36   3        0.01       -0.88      3.95 o
  -1  36   3       88.20      100.44      6.64 o
   0  36   3        0.00        0.22      3.95 o
   1  36   3        1.64        3.20      3.89 o
   2  36   3        7.08        2.73      4.40 o
   3  36   3       21.83       33.02      6.99 o
   4  36   3        0.88       -2.40      6.21 o
   5  36   3        0.40       -6.06      6.06 o
  -5  37   3        1.38       -6.73      6.73 o
  -4  37   3        2.03       -1.82      7.22 o
  -3  37   3       16.99       10.48      6.04 o
  -2  37   3       32.28       49.51      6.06 o
  -1  37   3       24.55       27.23      4.88 o
   0  37   3        4.73        0.05      4.15 o
   1  37   3       69.37       82.03      5.87 o
   2  37   3        2.84        0.09      5.69 o
   3  37   3        0.01       -4.89      5.03 o
   4  37   3       14.66       19.60      8.75 o
  -5  38   3        1.03       -8.50      9.34 o
  -4  38   3        4.31       -1.89      7.64 o
  -3  38   3        6.85        0.95      7.55 o
  -2  38   3        0.37        0.35      4.60 o
  -1  38   3       74.21       83.98      6.46 o
   0  38   3        7.54        8.10      4.48 o
   1  38   3        0.44       -2.75      3.93 o
   2  38   3       28.29       26.39      6.56 o
   3  38   3        4.05        1.86      9.00 o
   4  38   3       19.31       12.39      7.77 o
  -5  39   3        0.57       -2.52      6.60 o
  -4  39   3        4.11        4.46      6.86 o
  -3  39   3        4.75       -0.87      8.35 o
  -2  39   3       20.38       20.83      5.98 o
  -1  39   3        9.07        6.98      4.59 o
   0  39   3       19.67        5.65      4.48 o
   1  39   3        1.75        1.04      4.76 o
   2  39   3        2.11       -5.47      5.47 o
   3  39   3       15.34       18.96      7.83 o
   4  39   3        0.13        2.07      7.04 o
  -5  40   3        2.01      -14.64     14.64 o
  -4  40   3        0.03       -2.97      8.58 o
  -3  40   3        2.14        2.03      6.31 o
  -2  40   3        2.28       -1.02      5.98 o
  -1  40   3        4.08        5.76      4.85 o
   0  40   3        7.26        7.65      4.74 o
   1  40   3       48.51       42.69      5.70 o
   2  40   3       36.76       44.53      6.11 o
   3  40   3        8.31       14.82      6.35 o
  -4  41   3        2.51        4.47     13.72 o
  -3  41   3        1.03       -6.03      6.03 o
  -2  41   3        0.00       -5.12      5.33 o
  -1  41   3        6.22        9.91      6.68 o
   0  41   3        0.95       -2.67      4.60 o
   1  41   3        1.72       -3.67      4.56 o
   2  41   3        4.49        9.59      5.20 o
   3  41   3       20.88       18.38      6.80 o
  -4  42   3        0.21       -0.63     12.27 o
  -3  42   3        1.78        0.61      6.44 o
  -2  42   3        0.14        2.69      7.22 o
  -1  42   3        0.03        0.48      5.18 o
   0  42   3        1.23       -4.76      4.76 o
   1  42   3        1.64       -3.50      4.83 o
   2  42   3        5.86        6.27      5.40 o
   3  42   3        0.40        0.89     10.27 o
  -3  43   3        0.64       -2.80      8.25 o
  -2  43   3        1.42       -3.80      6.54 o
  -1  43   3        0.15       -5.30      5.30 o
   0  43   3       12.72       -3.02      6.22 o
   1  43   3       24.67       21.55      5.54 o
   2  43   3       10.20       11.83      5.50 o
  -3  44   3        0.90       -8.14      8.14 o
  -2  44   3        0.81       -3.53      7.09 o
  -1  44   3       10.13        4.82      6.12 o
   0  44   3        2.40       -1.15      5.43 o
   1  44   3        6.02        8.86      5.20 o
   2  44   3        0.01      -20.50     20.50 o
  -2  45   3        0.35       -2.54      7.11 o
  -1  45   3        0.16       -6.30      6.30 o
   0  45   3        6.77       -5.02      5.54 o
   1  45   3        3.13       -5.70      5.70 o
  -8   0   4       35.30       47.05     10.56 o
  -6   0   4      787.96      784.94     16.61 o
  -4   0   4       90.22      102.45      5.04 o
   0   0   4     1360.00     1243.90     18.32 o
   2   0   4      202.36      243.15      4.05 o
   4   0   4     1619.05     1380.96    177.46 o
   6   0   4        0.38        2.25      9.53 o
   8   0   4        0.83        8.15      7.24 o
  -9   1   4        0.80        8.60     11.00 o
  -8   1   4        0.01       -0.78      5.49 o
  -7   1   4       80.18       88.61      5.65 o
  -6   1   4      103.94      116.80      5.77 o
  -5   1   4        3.26        2.13      1.33 o
  -4   1   4        0.37       -1.20      1.20 o
  -3   1   4      449.80      411.18      6.92 o
  -2   1   4      140.91      120.65      4.53 o
  -1   1   4      947.94      950.07     33.51 o
   0   1   4     1166.52     1205.94      9.74 o
   1   1   4     3468.73     3563.65     32.08 o
   2   1   4        0.24       -0.61      0.75 o
   3   1   4     1259.67     1247.20     10.00 o
   4   1   4      571.59      540.25     20.68 o
   5   1   4       60.43       59.28      5.42 o
   6   1   4       65.98       57.72      6.04 o
   7   1   4       43.38       42.21      5.16 o
   8   1   4        0.47        0.24      4.77 o
  -9   2   4        6.30       -0.17     10.77 o
  -8   2   4        7.11       -2.04      5.65 o
  -7   2   4       15.72       13.56      4.08 o
  -6   2   4      378.14      360.63      8.35 o
  -5   2   4       88.48       85.87      3.35 o
  -4   2   4     1069.25     1004.13     10.51 o
  -3   2   4      912.65      965.56      9.00 o
  -2   2   4      214.27      247.75      7.02 o
  -1   2   4       90.02       89.60     22.40 o
   0   2   4     4095.46     3895.01     59.22 o
   1   2   4     1781.77     1771.45     15.31 o
   2   2   4      125.86      150.62      2.37 o
   3   2   4      367.59      357.45      5.73 o
   4   2   4      316.02      302.58     31.05 o
   5   2   4      316.23      314.03      9.74 o
   6   2   4       85.62      103.43      6.60 o
   7   2   4       22.55       23.24      4.97 o
   8   2   4        0.08       -3.70      4.66 o
  -9   3   4        2.04        0.15     15.55 o
  -8   3   4        4.55       18.84     10.94 o
  -7   3   4       74.03       69.37      5.24 o
  -6   3   4      926.81      903.80     12.59 o
  -5   3   4       10.25        5.49      1.35 o
  -4   3   4        1.47        0.60      1.31 o
  -3   3   4      935.31      971.39      9.10 o
  -2   3   4      696.55      652.82     12.37 o
  -1   3   4     1151.18     1176.49     24.10 o
   0   3   4      192.43      194.22      9.57 o
   1   3   4       12.56       30.44      2.48 o
   2   3   4      143.07      149.69      2.55 o
   3   3   4     1146.53     1088.64     10.05 o
   4   3   4       58.95       47.77      9.27 o
   5   3   4       25.23       41.02      5.24 o
   6   3   4      221.22      214.67      9.64 o
   7   3   4      105.07      140.86      9.24 o
   8   3   4        1.25        5.50      4.74 o
  -9   4   4        1.32       -8.35     10.85 o
  -8   4   4        0.04        6.61      7.26 o
  -7   4   4       18.12       17.48      4.12 o
  -6   4   4       73.22       78.76      5.11 o
  -5   4   4        4.17        3.52      1.28 o
  -4   4   4      265.94      255.27      4.59 o
  -3   4   4     2187.95     2163.20     17.59 o
  -2   4   4       40.09       46.41      2.95 o
  -1   4   4     1788.35     1632.39     32.64 o
   0   4   4     4731.86     4497.35     45.98 o
   1   4   4      300.89      356.60     10.92 o
   2   4   4        9.07       11.95      1.47 o
   3   4   4       21.35       17.03      1.94 o
   4   4   4      111.13       98.05      9.54 o
   5   4   4      368.59      333.62      9.12 o
   6   4   4        5.00       10.16      4.42 o
   7   4   4       12.31       11.03      4.86 o
   8   4   4        0.13        5.28      4.63 o
  -9   5   4        8.49       26.24      9.21 o
  -8   5   4        1.42       12.83      7.24 o
  -7   5   4        0.12       -0.50      3.55 o
  -6   5   4      129.65      114.80      7.73 o
  -5   5   4        0.04        0.46      1.27 o
  -4   5   4      221.97      235.24      4.41 o
  -3   5   4      123.88      135.89      3.32 o
  -2   5   4     1533.64     1727.42     22.10 o
  -1   5   4      961.00     1001.88     32.04 o
   0   5   4       63.79       76.90      4.49 o
   1   5   4     2093.45     2484.07     31.72 o
   2   5   4        6.65       11.75      1.32 o
   3   5   4       58.47       56.79      2.92 o
   4   5   4       50.24       44.81      4.24 o
   5   5   4       29.41       20.42      3.79 o
   6   5   4      189.92      173.46      9.14 o
   7   5   4       19.50       12.23      4.89 o
   8   5   4        1.54       -1.70      4.37 o
  -9   6   4        1.59        1.03      8.18 o
  -8   6   4        4.01       -0.58      9.35 o
  -7   6   4        5.16        5.95      3.73 o
  -6   6   4       24.17       23.54      3.90 o
  -5   6   4       14.63       12.40      1.95 o
  -4   6   4      206.63      195.60      4.20 o
  -3   6   4      753.22      744.50      7.25 o
  -2   6   4        0.19       -0.60      1.14 o
  -1   6   4      210.51      119.09      7.16 o
   0   6   4      431.66      412.96      8.68 o
   1   6   4      535.36      499.80     84.48 o
   2   6   4        0.10       -0.51      0.75 o
   3   6   4        0.08        1.82      1.28 o
   4   6   4        0.61       -1.63      2.57 o
   5   6   4        1.10       -1.98      3.97 o
   6   6   4        5.37        6.87      4.84 o
   7   6   4      138.92      135.75      9.17 o
   8   6   4       11.34       14.00      5.27 o
  -9   7   4       18.17       22.01     15.05 o
  -8   7   4        6.65       18.12      7.58 o
  -7   7   4       60.14       62.20      5.80 o
  -6   7   4      433.38      435.39      9.37 o
  -5   7   4      697.29      618.43      8.33 o
  -4   7   4        0.08       -1.09      1.41 o
  -3   7   4      413.37      426.21      5.29 o
  -2   7   4     2290.08     2321.96     18.52 o
  -1   7   4     3082.13     2673.97    194.87 o
   0   7   4      147.44      214.21      6.89 o
   1   7   4     2206.09     2284.50     20.65 o
   2   7   4      212.22      198.61      5.75 o
   3   7   4      300.25      307.15      8.09 o
   4   7   4      572.72      553.17     10.34 o
   5   7   4      114.50      114.58      8.08 o
   6   7   4        9.09        5.76      5.25 o
   7   7   4        0.98       -4.13      4.13 o
   8   7   4        8.31        8.47      4.96 o
  -9   8   4        3.52       13.13      8.57 o
  -8   8   4       38.61       32.49      8.64 o
  -7   8   4        4.93        8.49      4.16 o
  -6   8   4      161.80      156.70      6.64 o
  -5   8   4       77.21       80.85      3.98 o
  -4   8   4      291.02      269.17      4.68 o
  -3   8   4        2.46        4.50      1.52 o
  -2   8   4      103.25      157.32      4.54 o
  -1   8   4      350.10      418.09     10.47 o
   0   8   4     3082.09     3375.29     26.35 o
   1   8   4     7927.45     8375.95     70.52 o
   2   8   4     1765.22     1723.66     14.85 o
   3   8   4     1488.40     1306.88     40.40 o
   4   8   4      202.34      192.62      9.36 o
   5   8   4       96.11      107.08      6.94 o
   6   8   4       14.69       17.20      4.64 o
   7   8   4        7.46       11.25      4.93 o
   8   8   4       10.51        9.87      5.50 o
  -9   9   4        2.69       11.33      8.91 o
  -8   9   4       23.79       34.72      8.27 o
  -7   9   4      184.16      173.98      8.89 o
  -6   9   4      185.48      191.73      7.41 o
  -5   9   4     1025.59      988.37     10.91 o
  -4   9   4      346.21      344.22      5.32 o
  -3   9   4       40.53       53.95      2.47 o
  -2   9   4      429.04      405.00      5.51 o
  -1   9   4       36.09       61.19      4.08 o
   0   9   4      710.87      693.42      7.40 o
   1   9   4      550.46      506.66      7.21 o
   2   9   4      305.82      299.67      6.82 o
   3   9   4       29.34       30.22      2.40 o
   4   9   4      281.01      249.95     11.20 o
   5   9   4        0.39       -0.63      3.22 o
   6   9   4        1.08        0.59      3.81 o
   7   9   4       29.00       29.14      5.74 o
   8   9   4        0.67        8.07      5.49 o
  -9  10   4        5.24        9.48      8.59 o
  -8  10   4       20.05       15.90      7.75 o
  -7  10   4        0.89        6.38      6.63 o
  -6  10   4       50.29       59.74      4.93 o
  -5  10   4        0.85       10.53      2.49 o
  -4  10   4      162.28      173.81      4.60 o
  -3  10   4       14.63        6.62      1.58 o
  -2  10   4     3251.09     3425.88     25.06 o
  -1  10   4     2714.02     2722.22     35.47 o
   0  10   4      228.06      191.74      3.68 o
   1  10   4       94.40       87.57      2.49 o
   2  10   4      210.89      186.75      4.10 o
   3  10   4        1.16        1.63      1.65 o
   4  10   4      438.04      384.19      9.01 o
   5  10   4       26.23       22.50      4.38 o
   6  10   4       18.85       15.29      4.63 o
   7  10   4       67.40       63.96      7.21 o
   8  10   4       36.27       33.13      6.66 o
  -9  11   4        3.63       12.16      8.81 o
  -8  11   4        0.41        7.50      7.41 o
  -7  11   4       39.19       38.08      7.46 o
  -6  11   4       95.85       85.70      5.38 o
  -5  11   4      218.37      237.54      5.68 o
  -4  11   4      255.33      256.80      4.85 o
  -3  11   4        7.79        7.70      1.62 o
  -2  11   4        6.99       -0.58      1.71 o
  -1  11   4       81.45      110.52      4.32 o
   0  11   4      535.88      598.44      7.99 o
   1  11   4      149.13      120.13      2.92 o
   2  11   4       13.20       20.06      2.16 o
   3  11   4       23.66       26.62      2.47 o
   4  11   4      416.06      392.84     14.02 o
   5  11   4      244.65      207.90      8.46 o
   6  11   4        3.67        5.21      4.33 o
   7  11   4       60.11       67.09      8.61 o
   8  11   4        1.05        5.89      5.48 o
  -9  12   4       19.89       28.77      9.85 o
  -8  12   4        0.00       22.62      7.90 o
  -7  12   4       10.17       13.79      5.04 o
  -6  12   4       10.81        3.72      3.58 o
  -5  12   4     1176.94     1202.63     12.49 o
  -4  12   4      130.77      118.67      3.71 o
  -3  12   4      207.93      234.19      6.24 o
  -2  12   4      608.46      606.43      6.52 o
  -1  12   4     2285.95     2200.44     23.46 o
   0  12   4     1092.80     1145.99     12.47 o
   1  12   4      377.46      325.64      4.76 o
   2  12   4        8.71        9.40      1.56 o
   3  12   4       17.44       14.42      2.32 o
   4  12   4     1296.67     1261.65     18.29 o
   5  12   4       43.28       35.14      5.02 o
   6  12   4       28.30       24.42      5.98 o
   7  12   4        0.03       -0.92      4.70 o
   8  12   4      104.46       96.52      9.11 o
  -9  13   4        1.23       -1.58      8.42 o
  -8  13   4        6.03        6.76      7.31 o
  -7  13   4        5.86        3.29      4.64 o
  -6  13   4       10.60       13.74      4.29 o
  -5  13   4       29.27       41.50      3.51 o
  -4  13   4      139.66      127.74      4.19 o
  -3  13   4        4.66        1.36      1.37 o
  -2  13   4       85.33      107.29      3.21 o
  -1  13   4        0.10        2.18      1.15 o
   0  13   4      601.98      591.80      7.78 o
   1  13   4       82.13       74.88      2.80 o
   2  13   4      272.40      283.03      4.95 o
   3  13   4      112.71      112.27      4.87 o
   4  13   4      262.65      283.24     12.59 o
   5  13   4       25.93       26.65      4.70 o
   6  13   4       19.73       22.01      4.84 o
   7  13   4        3.77       -1.54      4.70 o
  -9  14   4        9.64       12.31      8.85 o
  -8  14   4       24.40       24.77      8.63 o
  -7  14   4       15.92        8.27      6.89 o
  -6  14   4      116.70      120.22      7.27 o
  -5  14   4        1.47        3.76      2.68 o
  -4  14   4        5.26        5.83      1.99 o
  -3  14   4      368.05      369.87      5.57 o
  -2  14   4      308.56      308.49      4.82 o
  -1  14   4     1252.23     1241.43     12.16 o
   0  14   4       90.10      100.96      3.38 o
   1  14   4     2097.12     2122.68     17.90 o
   2  14   4      119.48      133.18      4.17 o
   3  14   4      641.83      645.56     10.05 o
   4  14   4       14.95       30.21      4.63 o
   5  14   4       45.83       49.11      5.48 o
   6  14   4        1.83       -1.26      3.89 o
   7  14   4        2.69       -1.97      4.90 o
  -9  15   4        0.33       -1.65      8.97 o
  -8  15   4        6.55        1.47      7.19 o
  -7  15   4        4.58        6.54      5.13 o
  -6  15   4        0.26        5.81      4.95 o
  -5  15   4       80.00       90.75      4.55 o
  -4  15   4       64.16       56.49      3.34 o
  -3  15   4      366.13      365.52      5.63 o
  -2  15   4      996.78      971.58      8.89 o
  -1  15   4      203.30      225.00      4.27 o
   0  15   4       79.65       75.02      4.19 o
   1  15   4      270.62      322.60      6.82 o
   2  15   4       52.03       59.99      3.28 o
   3  15   4      477.21      487.67      9.01 o
   4  15   4      284.67      268.39      8.79 o
   5  15   4       19.91       18.76      4.39 o
   6  15   4        2.30        0.79      4.12 o
   7  15   4        0.07        6.84      4.96 o
  -9  16   4       13.08       16.85     11.68 o
  -8  16   4        0.00       -1.05      7.22 o
  -7  16   4        6.64       16.10      5.61 o
  -6  16   4       13.98       12.81      4.26 o
  -5  16   4      275.00      291.66      6.85 o
  -4  16   4      157.67      162.12      4.82 o
  -3  16   4       72.77       90.84      3.54 o
  -2  16   4       12.67       12.02      1.84 o
  -1  16   4      369.88      299.28      5.45 o
   0  16   4      394.67      413.77      6.21 o
   1  16   4       12.76        7.22      1.53 o
   2  16   4       43.31       51.35      3.64 o
   3  16   4        7.38        9.06      2.89 o
   4  16   4        0.01        4.98      3.39 o
   5  16   4       11.64       14.25      3.73 o
   6  16   4        0.02        3.61      4.26 o
   7  16   4        1.64        3.72      4.90 o
  -9  17   4        0.10        9.91     10.14 o
  -8  17   4        1.35       14.20      8.13 o
  -7  17   4        1.56       -0.99      6.10 o
  -6  17   4       27.23       34.58      4.89 o
  -5  17   4      157.48      145.61      5.80 o
  -4  17   4        0.33        4.47      2.52 o
  -3  17   4       37.30       46.94      2.90 o
  -2  17   4      333.25      348.35      5.27 o
  -1  17   4     1279.41     1322.48     13.22 o
   0  17   4       77.05       85.68      3.16 o
   1  17   4      219.87      213.51      8.17 o
   2  17   4      406.40      393.11      8.80 o
   3  17   4      261.89      279.55      8.35 o
   4  17   4      255.44      259.93      8.26 o
   5  17   4        5.74        7.33      3.59 o
   6  17   4        2.95        9.97      4.58 o
   7  17   4       20.48       15.24      5.76 o
  -9  18   4        0.52        1.81     10.79 o
  -8  18   4        0.51       -5.78      7.74 o
  -7  18   4        4.66        6.68      5.58 o
  -6  18   4       15.62       13.31      4.38 o
  -5  18   4       22.19       24.11      3.58 o
  -4  18   4        0.12       -2.00      2.49 o
  -3  18   4        6.45        4.43      1.63 o
  -2  18   4        5.33       11.39      2.12 o
  -1  18   4        8.17       23.26      2.09 o
   0  18   4        5.96        4.65      1.73 o
   1  18   4        4.49        4.84      2.23 o
   2  18   4      584.81      576.68     13.48 o
   3  18   4      463.93      469.29     17.13 o
   4  18   4       18.12       13.94      3.74 o
   5  18   4      244.60      246.92     14.68 o
   6  18   4        1.16       -0.92      4.20 o
   7  18   4        0.23       -4.71      4.71 o
  -8  19   4        0.66       -0.60      7.87 o
  -7  19   4        4.52        3.28      5.48 o
  -6  19   4        0.94        0.42      4.31 o
  -5  19   4      141.49      148.97      5.92 o
  -4  19   4      426.31      427.84      8.03 o
  -3  19   4        4.09        1.93      1.48 o
  -2  19   4       68.51       66.65      4.00 o
  -1  19   4       86.06      120.15      4.44 o
   0  19   4       72.23       81.82      3.64 o
   1  19   4       36.09       45.93      4.86 o
   2  19   4       72.22       57.81      6.12 o
   3  19   4      489.28      494.00      9.77 o
   4  19   4       11.95       13.76      3.76 o
   5  19   4       67.79       56.90      6.17 o
   6  19   4       40.28       37.87      7.28 o
   7  19   4       19.09       21.03      6.13 o
  -8  20   4       10.37       14.82      8.27 o
  -7  20   4        7.91        6.20     10.46 o
  -6  20   4        0.00        2.49      4.59 o
  -5  20   4        3.88       -0.18      3.13 o
  -4  20   4      108.03      105.68      4.90 o
  -3  20   4      111.97      119.75      4.44 o
  -2  20   4      226.98      237.09      5.48 o
  -1  20   4       89.01      116.27      4.21 o
   0  20   4      167.97      172.68      4.92 o
   1  20   4       65.02       77.00      5.82 o
   2  20   4     1181.94     1156.90     20.38 o
   3  20   4       75.56       82.78      5.19 o
   4  20   4       29.30       33.21      4.55 o
   5  20   4      113.83      125.18      7.22 o
   6  20   4        0.09        6.01      4.50 o
   7  20   4        0.02       -5.62      5.62 o
  -8  21   4        3.05       -0.64      7.94 o
  -7  21   4       12.73       13.26      5.85 o
  -6  21   4        4.23        2.11      5.75 o
  -5  21   4        0.83       -1.69      3.19 o
  -4  21   4       15.68       16.94      3.25 o
  -3  21   4       30.76       31.32      2.98 o
  -2  21   4      777.37      783.43     12.10 o
  -1  21   4      151.69      163.48      4.98 o
   0  21   4      114.90      131.45      5.43 o
   1  21   4      264.68      276.69      7.15 o
   2  21   4     1549.31     1535.51     18.70 o
   3  21   4       43.60       35.12      4.08 o
   4  21   4        0.17        2.42      3.53 o
   5  21   4       72.56       78.92      6.21 o
   6  21   4        6.64       10.11      5.84 o
   7  21   4        0.37        0.83      5.20 o
  -8  22   4        0.77        5.21      8.07 o
  -7  22   4        0.72        5.67      5.78 o
  -6  22   4       14.77       11.82      5.69 o
  -5  22   4      108.65      103.56      5.36 o
  -4  22   4      115.65      135.09      5.38 o
  -3  22   4      284.28      284.28      6.14 o
  -2  22   4      596.95      616.15      8.84 o
  -1  22   4       15.46       16.15      2.70 o
   0  22   4      850.31      874.81     11.45 o
   1  22   4      515.97      512.58      8.04 o
   2  22   4      564.26      584.97     10.57 o
   3  22   4       27.39       27.61      3.98 o
   4  22   4       86.40       97.32      6.67 o
   5  22   4       34.57       24.64      4.61 o
   6  22   4        0.04        0.13      4.38 o
   7  22   4        0.03       -5.14      5.14 o
  -8  23   4        3.50        6.54      8.06 o
  -7  23   4        0.36        1.61      5.85 o
  -6  23   4        8.75        7.16      5.35 o
  -5  23   4        9.70        7.65      3.78 o
  -4  23   4       71.51       80.49      4.53 o
  -3  23   4       50.27       56.43      3.59 o
  -2  23   4      598.52      649.65      9.18 o
  -1  23   4      123.97      133.76      5.21 o
   0  23   4      175.81      189.71      6.14 o
   1  23   4      173.06      175.72      5.42 o
   2  23   4      208.07      211.08      7.14 o
   3  23   4      212.92      215.80      7.70 o
   4  23   4        8.43        6.84      4.35 o
   5  23   4       29.77       27.30      4.79 o
   6  23   4       15.68       22.45      5.44 o
   7  23   4       14.28       12.79     10.13 o
  -8  24   4        0.00        8.01      9.34 o
  -7  24   4        3.01       -4.31      5.79 o
  -6  24   4       24.97       22.84      6.19 o
  -5  24   4        2.26       -1.23      3.49 o
  -4  24   4       57.66       57.02      4.37 o
  -3  24   4        3.16        5.64      3.17 o
  -2  24   4       72.85       87.19      4.48 o
  -1  24   4      689.71      682.34      9.37 o
   0  24   4      287.77      307.69      7.08 o
   1  24   4       25.95       29.98      3.41 o
   2  24   4        7.12        6.02      3.14 o
   3  24   4      141.80      154.13      7.17 o
   4  24   4        0.06        6.26      3.84 o
   5  24   4        9.60       14.37      4.80 o
   6  24   4        1.49        3.59      4.82 o
  -8  25   4        3.00       -2.75     10.41 o
  -7  25   4        1.76        0.39      5.76 o
  -6  25   4       11.73       14.01      5.92 o
  -5  25   4        0.45       -3.41      3.82 o
  -4  25   4       91.04      109.20      5.42 o
  -3  25   4       86.06       85.61      4.76 o
  -2  25   4       93.37       98.60      4.97 o
  -1  25   4       32.77       42.67      3.74 o
   0  25   4       35.40       31.52      3.59 o
   1  25   4       20.55       22.60      3.39 o
   2  25   4       13.36        9.15      3.35 o
   3  25   4      149.75      140.82     10.82 o
   4  25   4        0.00       -4.52      4.52 o
   5  25   4        0.62       -0.01      4.29 o
   6  25   4       43.58       43.68      6.02 o
  -8  26   4        0.49       -2.03     28.68 o
  -7  26   4        0.77        4.84      6.24 o
  -6  26   4        8.95       16.98      5.89 o
  -5  26   4       34.30       21.11      4.55 o
  -4  26   4       89.86       96.06      5.27 o
  -3  26   4      192.89      207.18      7.87 o
  -2  26   4       99.70      121.54      5.45 o
  -1  26   4        1.76       -0.13      2.74 o
   0  26   4        3.97        0.60      2.68 o
   1  26   4      240.20      224.72      7.12 o
   2  26   4        6.00        4.97      4.26 o
   3  26   4        0.35       -3.34      3.34 o
   4  26   4        1.18       -2.02      3.73 o
   5  26   4       16.98       27.88      5.79 o
   6  26   4       12.34       11.87      4.78 o
  -7  27   4        2.42       -5.87      5.87 o
  -6  27   4       13.37        9.46      5.59 o
  -5  27   4       13.39       16.90      4.86 o
  -4  27   4        7.32        5.53      3.27 o
  -3  27   4       45.15       52.54      4.29 o
  -2  27   4       34.24       37.65      4.11 o
  -1  27   4       73.31       82.35      4.68 o
   0  27   4      118.64      129.11      5.37 o
   1  27   4       71.47       82.71      4.67 o
   2  27   4      137.90      142.71      6.87 o
   3  27   4        2.07       -3.46      3.75 o
   4  27   4        0.47       -3.68      3.89 o
   5  27   4       12.00       16.47      5.20 o
   6  27   4        0.14       -2.86      4.40 o
  -7  28   4        2.57        0.58      7.50 o
  -6  28   4        1.65        1.10      6.80 o
  -5  28   4        5.48        6.86      4.62 o
  -4  28   4       42.37       47.44      4.30 o
  -3  28   4      169.24      169.62      8.06 o
  -2  28   4       85.29       85.25      5.57 o
  -1  28   4       32.48       35.21      3.97 o
   0  28   4      530.34      545.56      9.16 o
   1  28   4      456.35      477.64     10.97 o
   2  28   4      157.54      189.71      7.91 o
   3  28   4       11.17        9.44      4.07 o
   4  28   4        8.13       12.35      4.96 o
   5  28   4        1.41       -3.31      4.38 o
   6  28   4        3.63        4.01      4.78 o
  -7  29   4        6.76       15.43     10.28 o
  -6  29   4        0.23        2.50      6.51 o
  -5  29   4        0.47        4.82      4.55 o
  -4  29   4       51.56       50.54      5.14 o
  -3  29   4       64.17       85.38      5.59 o
  -2  29   4       18.23       13.70      3.88 o
  -1  29   4       68.14       73.40      5.01 o
   0  29   4      102.77      129.88      6.59 o
   1  29   4      391.81      413.69      8.58 o
   2  29   4      217.63      221.07      8.18 o
   3  29   4       10.70        8.55      4.01 o
   4  29   4        4.44       -0.04      4.38 o
   5  29   4       20.59       19.91      5.73 o
   6  29   4        0.80       -4.16      4.57 o
  -7  30   4        8.83        6.17      7.85 o
  -6  30   4        2.56        6.46     10.64 o
  -5  30   4        3.57       11.16      5.27 o
  -4  30   4        2.02        1.11      4.64 o
  -3  30   4        0.80        1.89      3.75 o
  -2  30   4       36.39       37.07      4.81 o
  -1  30   4       83.80       96.88      5.89 o
   0  30   4      131.31      128.38      5.55 o
   1  30   4      206.96      206.93      6.98 o
   2  30   4        4.65        8.20      3.75 o
   3  30   4        1.92        6.73      6.22 o
   4  30   4        5.22        4.20      4.64 o
   5  30   4        1.12       -1.76      7.87 o
   6  30   4       18.68       19.12      6.00 o
  -7  31   4        5.18        0.54      9.07 o
  -6  31   4        1.24        9.68      7.19 o
  -5  31   4        2.79       -0.86      5.62 o
  -4  31   4       21.17       19.17      7.45 o
  -3  31   4       42.37       31.10      4.71 o
  -2  31   4      127.01      134.29      6.96 o
  -1  31   4       90.04       91.73      5.94 o
   0  31   4      129.26      140.30      5.90 o
   1  31   4       21.14       29.62      4.07 o
   2  31   4       12.47        9.28      3.95 o
   3  31   4        1.70        7.56      5.21 o
   4  31   4        2.60       -4.75      4.75 o
   5  31   4        0.86        6.93      5.54 o
  -7  32   4        2.64        9.27      7.80 o
  -6  32   4        1.36        5.29      7.12 o
  -5  32   4        1.00       -6.28      6.28 o
  -4  32   4        5.61       11.48      4.19 o
  -3  32   4        1.94        5.24      4.00 o
  -2  32   4       70.65       61.80      5.66 o
  -1  32   4        4.35        3.11      3.80 o
   0  32   4       13.83        9.51      3.36 o
   1  32   4       19.37       22.03      4.14 o
   2  32   4       14.35       14.67      4.67 o
   3  32   4       81.89       80.54      6.68 o
   4  32   4        8.65        8.10      5.60 o
   5  32   4        1.37        3.05      5.67 o
  -6  33   4       11.22       14.95      8.86 o
  -5  33   4        1.27       -0.72      6.35 o
  -4  33   4        9.52       10.99      4.53 o
  -3  33   4       57.51       65.90      5.94 o
  -2  33   4        0.35       -3.39      3.99 o
  -1  33   4       20.34       20.22      4.23 o
   0  33   4        2.44        4.40      3.50 o
   1  33   4       10.39        6.14      3.53 o
   2  33   4        4.80        0.86      4.13 o
   3  33   4        1.07       -3.91      4.41 o
   4  33   4       25.57       16.73      6.75 o
   5  33   4        0.15        1.37      5.54 o
  -6  34   4        0.16       -0.09      8.67 o
  -5  34   4        0.15       -7.09     14.81 o
  -4  34   4        0.19       -1.12      6.14 o
  -3  34   4       87.49       90.71      6.49 o
  -2  34   4       30.65       30.30      4.97 o
  -1  34   4      109.55      119.60      6.98 o
   0  34   4        7.65       -0.06      3.68 o
   1  34   4       13.72       18.78      5.83 o
   2  34   4       17.59       14.80      6.64 o
   3  34   4        0.39       -5.22      5.22 o
   4  34   4        9.16        6.14      5.75 o
   5  34   4        1.96        8.46      5.96 o
  -6  35   4       10.90       17.37     10.35 o
  -5  35   4        1.98       -5.49      7.63 o
  -4  35   4        0.17        8.36      7.64 o
  -3  35   4        0.13       -3.41      4.37 o
  -2  35   4        2.71       -0.45      4.08 o
  -1  35   4      176.54      171.01      7.94 o
   0  35   4        0.27        0.23      3.80 o
   1  35   4       16.25       28.72      4.87 o
   2  35   4        3.62        3.37      5.18 o
   3  35   4        9.37       -1.81      4.55 o
   4  35   4        4.33       -0.75      8.38 o
   5  35   4        0.13       -6.85     13.20 o
  -6  36   4        0.30        2.21     22.40 o
  -5  36   4       16.63       16.18      6.45 o
  -4  36   4       15.24       16.74      7.25 o
  -3  36   4        3.05        0.47      4.66 o
  -2  36   4        1.14       -2.55      4.03 o
  -1  36   4        1.75       -0.59      4.68 o
   0  36   4       86.33       86.85      6.32 o
   1  36   4       31.92       40.10      6.66 o
   2  36   4        6.07       13.96      6.72 o
   3  36   4        0.60       -2.37      5.32 o
   4  36   4        4.51       -1.69      6.55 o
  -5  37   4        7.18        8.16      6.26 o
  -4  37   4        3.51       10.37     10.54 o
  -3  37   4        0.27       -4.38      4.38 o
  -2  37   4        2.10        2.30      4.66 o
  -1  37   4        2.03        9.99      4.45 o
   0  37   4        6.94        8.81      4.37 o
   1  37   4       42.47       36.23      6.71 o
   2  37   4       37.57       39.45      6.86 o
   3  37   4       17.92        3.29      6.13 o
   4  37   4        1.52       -6.04      6.04 o
  -5  38   4        9.91        0.24      5.96 o
  -4  38   4        0.66       -0.17     11.18 o
  -3  38   4        1.88        1.84      6.75 o
  -2  38   4       25.87       17.14      4.81 o
  -1  38   4       12.83       12.29      4.60 o
   0  38   4      173.75      181.90      8.34 o
   1  38   4       11.78        9.74      5.49 o
   2  38   4        0.28        0.63      7.52 o
   3  38   4        0.02       -8.02      8.02 o
   4  38   4        3.59        0.39      7.00 o
  -5  39   4        0.01       -3.02      6.04 o
  -4  39   4        7.40       13.27     13.15 o
  -3  39   4        2.64       -3.54      5.12 o
  -2  39   4        2.93        0.71      4.35 o
  -1  39   4       21.82       26.32      5.31 o
   0  39   4        0.13        0.86      4.41 o
   1  39   4        3.78       -4.60      5.60 o
   2  39   4       11.04       13.64      7.98 o
   3  39   4        4.35       -6.73      6.73 o
  -4  40   4        1.12       13.56     12.17 o
  -3  40   4        0.65       -3.03      6.40 o
  -2  40   4        4.34        1.60      6.83 o
  -1  40   4        0.08       -0.38      4.98 o
   0  40   4       26.86       29.51      5.45 o
   1  40   4        0.28       -1.53      8.19 o
   2  40   4        1.26        7.84      8.15 o
   3  40   4        0.38       -5.50      5.98 o
  -4  41   4        1.60       -7.41     11.03 o
  -3  41   4        0.16       -3.60      8.30 o
  -2  41   4        0.05       -0.65      5.00 o
  -1  41   4        9.52        7.48      4.91 o
   0  41   4       10.89        9.58      4.99 o
   1  41   4        0.70        3.33      5.48 o
   2  41   4        9.30       23.00     10.13 o
   3  41   4        8.37       -6.11      7.81 o
  -4  42   4        4.59       18.09     24.89 o
  -3  42   4        0.16        7.56      9.64 o
  -2  42   4        9.33        0.88      5.76 o
  -1  42   4        5.17        3.59      5.61 o
   0  42   4       55.48       57.72      7.06 o
   1  42   4        2.24        1.60      5.71 o
   2  42   4        2.91       -1.35      6.41 o
  -3  43   4        0.00       -7.34      7.34 o
  -2  43   4       18.69       27.89      6.64 o
  -1  43   4       23.80       17.24      5.84 o
   0  43   4        2.00        2.43      4.80 o
   1  43   4       16.82       21.27      6.08 o
   2  43   4       30.22       60.26     16.17 o
  -2  44   4       12.74       24.34      7.27 o
  -1  44   4       12.93        9.36      7.57 o
   0  44   4        3.08        2.56      6.26 o
   1  44   4       48.39       46.45      7.75 o
  -1  45   4        6.65        1.81      6.32 o
   0  45   4        0.61      -20.31     22.86 o
  -9   0   5        0.00       -0.40     14.33 o
  -7   0   5      186.34      174.23     12.68 o
  -5   0   5      486.77      417.16     10.20 o
  -3   0   5      297.16      350.43      6.84 o
  -1   0   5      200.92       78.55     12.65 o
   1   0   5      734.26      926.84     14.82 o
   3   0   5     1338.03     1235.12     14.57 o
   5   0   5      127.69      104.78     24.23 o
   7   0   5        5.78       11.40      5.95 o
  -9   1   5        6.37        9.60     10.53 o
  -8   1   5       12.71        9.17      6.90 o
  -7   1   5      111.90      102.63      7.04 o
  -6   1   5      111.78      104.21      6.01 o
  -5   1   5       19.56       11.76      1.99 o
  -4   1   5        1.63        0.38      1.31 o
  -3   1   5     2329.30     2570.07     16.74 o
  -2   1   5      674.26      684.50      7.79 o
  -1   1   5      140.67      127.60      8.08 o
   0   1   5        1.98        0.65      1.60 o
   1   1   5     2376.39     2260.86     24.96 o
   2   1   5      304.54      277.56      3.56 o
   3   1   5      634.84      594.13      6.27 o
   4   1   5        0.18       -2.73      2.91 o
   5   1   5       53.33       46.34      5.02 o
   6   1   5      130.28      135.55      8.09 o
   7   1   5        1.83       -0.13      3.80 o
   8   1   5        0.75        0.14      5.78 o
  -9   2   5        3.34       15.95     10.63 o
  -8   2   5       48.60       44.93     10.92 o
  -7   2   5      132.40      126.28      7.50 o
  -6   2   5      486.12      511.74     10.23 o
  -5   2   5       28.86       31.41      2.57 o
  -4   2   5      197.77      191.11      3.60 o
  -3   2   5       46.73       64.77      2.32 o
  -2   2   5      368.34      451.73      9.58 o
  -1   2   5     2452.76     2455.90    100.09 o
   0   2   5     3647.92     3767.99     26.56 o
   1   2   5     8309.53     8428.86     62.68 o
   2   2   5        5.15        7.59      1.03 o
   3   2   5       37.56       26.85      1.81 o
   4   2   5      602.67      585.93     11.49 o
   5   2   5      655.99      691.57     18.02 o
   6   2   5        0.21        3.46      3.45 o
   7   2   5       13.86       18.37      4.73 o
  -9   3   5        1.36        6.43     10.27 o
  -8   3   5      210.55      218.30     11.99 o
  -7   3   5      188.98      192.06      8.77 o
  -6   3   5     2408.63     2405.30     25.21 o
  -5   3   5      388.65      359.67      5.90 o
  -4   3   5       54.44       40.81      2.21 o
  -3   3   5     2211.78     2383.37     16.92 o
  -2   3   5     4135.72     4110.89     37.52 o
  -1   3   5       29.98       34.38      3.09 o
   0   3   5        0.05        1.00      0.91 o
   1   3   5       35.99       58.31      4.97 o
   2   3   5        3.71        2.03      0.88 o
   3   3   5       16.71        9.36      1.79 o
   4   3   5      266.97      283.63      8.12 o
   5   3   5       80.10       72.30      5.77 o
   6   3   5       25.60       39.79      4.91 o
   7   3   5        0.03       -1.24      4.21 o
  -9   4   5        0.39      -10.03     16.06 o
  -8   4   5      121.46      142.55     11.83 o
  -7   4   5        0.07        6.37      4.93 o
  -6   4   5       90.79      114.37      6.19 o
  -5   4   5      211.85      191.30      4.73 o
  -4   4   5        0.33        2.10      1.50 o
  -3   4   5      263.67      229.00      4.12 o
  -2   4   5     1037.16     1103.71     12.29 o
  -1   4   5      278.13      213.45      7.03 o
   0   4   5      867.43      792.88      7.88 o
   1   4   5      112.15      119.12      5.30 o
   2   4   5       21.29       15.44      1.80 o
   3   4   5      347.85      353.32      5.15 o
   4   4   5      338.14      340.08      9.44 o
   5   4   5        0.12        3.24      3.49 o
   6   4   5        0.12        2.51      3.46 o
   7   4   5        0.06       -0.15      4.21 o
  -9   5   5        0.27        6.95     14.02 o
  -8   5   5      117.30       93.29      9.34 o
  -7   5   5      340.54      333.48     10.17 o
  -6   5   5      136.34      123.87      6.36 o
  -5   5   5      120.20      109.33      4.14 o
  -4   5   5      339.76      353.69      5.00 o
  -3   5   5       62.54       81.79      3.00 o
  -2   5   5     2730.77     3047.31     27.30 o
  -1   5   5      699.02      713.33     11.22 o
   0   5   5       12.21       14.88      2.06 o
   1   5   5        7.42        1.76      1.38 o
   2   5   5      430.40      418.23      7.07 o
   3   5   5       19.11       29.50      2.01 o
   4   5   5      715.92      699.38     12.87 o
   5   5   5      203.62      202.14      7.12 o
   6   5   5       86.49       80.36      6.67 o
   7   5   5       16.18       14.48      4.89 o
  -9   6   5        0.58        8.30     11.05 o
  -8   6   5       72.34       60.36      8.48 o
  -7   6   5      235.26      238.35      9.31 o
  -6   6   5       31.05       26.53      4.41 o
  -5   6   5        0.00       -1.56      1.56 o
  -4   6   5       52.80       67.85      2.81 o
  -3   6   5      122.85       99.58      3.48 o
  -2   6   5     1953.26     1825.54     16.80 o
  -1   6   5      227.27      293.18      5.37 o
   0   6   5      167.04      207.25      3.89 o
   1   6   5        3.42       -0.68      1.51 o
   2   6   5        1.58       10.35      1.92 o
   3   6   5       46.13       50.84      2.38 o
   4   6   5      414.71      389.98      9.80 o
   5   6   5       93.80       88.82      5.57 o
   6   6   5        8.58        4.86      4.05 o
   7   6   5        0.31        6.82      4.72 o
  -9   7   5       14.15       29.04     11.35 o
  -8   7   5       43.18       48.52      8.10 o
  -7   7   5        7.35        6.44      4.69 o
  -6   7   5       75.90       77.69      5.79 o
  -5   7   5      217.43      195.85      5.46 o
  -4   7   5      103.27       98.95      3.36 o
  -3   7   5       22.57       19.50      1.98 o
  -2   7   5        4.00        4.94      1.39 o
  -1   7   5      811.99      799.50     15.89 o
   0   7   5     1031.98      989.44     11.03 o
   1   7   5      122.66      123.63      5.11 o
   2   7   5       52.20       60.65      2.71 o
   3   7   5      367.82      382.79      6.76 o
   4   7   5      103.90      106.58      5.31 o
   5   7   5        9.01        5.61      3.44 o
   6   7   5       67.54       62.49      6.16 o
   7   7   5       55.79       52.07      6.51 o
  -9   8   5        4.77       -5.35     10.45 o
  -8   8   5       47.65       48.73      8.06 o
  -7   8   5       92.23       93.01      6.92 o
  -6   8   5      537.21      506.40     10.58 o
  -5   8   5       51.43       43.62      3.24 o
  -4   8   5        3.45        1.03      1.68 o
  -3   8   5       39.26       64.16      2.77 o
  -2   8   5      637.91      743.55      8.69 o
  -1   8   5       30.90       36.50      4.38 o
   0   8   5     2654.20     2807.35     22.33 o
   1   8   5     2418.29     2440.56     30.30 o
   2   8   5      244.69      234.81      4.43 o
   3   8   5      161.71      167.50      6.65 o
   4   8   5      146.12      164.96      6.05 o
   5   8   5        1.62        0.05      3.36 o
   6   8   5       32.81       27.00      5.00 o
   7   8   5       53.37       40.43      6.21 o
  -9   9   5       14.80       23.50     11.16 o
  -8   9   5       14.83       21.55      7.35 o
  -7   9   5        9.72        9.90      4.96 o
  -6   9   5        0.19        3.94      3.89 o
  -5   9   5      899.18      850.40      9.34 o
  -4   9   5        9.17        9.43      1.94 o
  -3   9   5       65.00       48.34      2.55 o
  -2   9   5       81.10       81.22      3.12 o
  -1   9   5      669.01      651.47     73.89 o
   0   9   5      802.22      911.12     11.38 o
   1   9   5       16.66       26.10      2.45 o
   2   9   5       88.57       96.86      2.72 o
   3   9   5       96.02      100.49      4.46 o
   4   9   5        0.92        6.11      3.14 o
   5   9   5        1.31        1.05      3.41 o
   6   9   5       76.23       74.33      6.62 o
   7   9   5       52.47       56.86      7.61 o
  -9  10   5       46.01       49.01     12.69 o
  -8  10   5        2.37        9.81      9.56 o
  -7  10   5        0.29       -2.17      4.47 o
  -6  10   5       10.34       10.58      4.11 o
  -5  10   5     1180.64     1217.36     12.53 o
  -4  10   5       32.47       20.41      2.19 o
  -3  10   5      151.94      132.08      3.69 o
  -2  10   5      455.79      367.68      5.19 o
  -1  10   5       18.25       17.17      3.12 o
   0  10   5     4230.16     4398.72     32.35 o
   1  10   5       25.08       23.78      3.02 o
   2  10   5       86.71       74.22      3.91 o
   3  10   5       21.93       23.19      2.78 o
   4  10   5        3.48        6.82      4.10 o
   5  10   5        0.10       -0.44      3.26 o
   6  10   5        2.07        5.94      4.17 o
   7  10   5       14.33       23.67      5.45 o
  -9  11   5       16.06       36.87     11.86 o
  -8  11   5        4.14       14.08      7.00 o
  -7  11   5       24.61       28.97      5.45 o
  -6  11   5      254.68      242.04      8.32 o
  -5  11   5       42.56       47.59      3.66 o
  -4  11   5       70.16       88.74      3.50 o
  -3  11   5        0.28       -1.30      1.53 o
  -2  11   5      569.25      580.02      6.86 o
  -1  11   5     2195.67     2528.39     24.71 o
   0  11   5      590.82      657.67      7.13 o
   1  11   5     1557.04     1566.66     13.34 o
   2  11   5        1.56        0.68      1.38 o
   3  11   5       24.30       14.69      2.27 o
   4  11   5      271.32      286.07     12.67 o
   5  11   5       26.81       30.75      4.66 o
   6  11   5       85.89       82.04      6.80 o
   7  11   5        0.06       -3.21      4.53 o
  -9  12   5       16.49        6.22     10.86 o
  -8  12   5       12.80        9.43      7.04 o
  -7  12   5        0.53        0.30      4.63 o
  -6  12   5        0.02        6.39      3.86 o
  -5  12   5      252.75      246.68      6.44 o
  -4  12   5       91.98      102.96      3.92 o
  -3  12   5        4.29        5.93      1.76 o
  -2  12   5        2.66        3.71      1.63 o
  -1  12   5      193.28      216.98     15.66 o
   0  12   5       35.76       49.94      2.34 o
   1  12   5       98.64      113.34      3.18 o
   2  12   5      212.55      233.35      4.44 o
   3  12   5        5.15        9.20      2.26 o
   4  12   5      226.92      245.35      7.66 o
   5  12   5       13.09       14.71      3.90 o
   6  12   5        4.93        9.97      4.48 o
   7  12   5        4.73        4.71      4.93 o
  -9  13   5       17.82       19.46     11.16 o
  -8  13   5        3.40        8.52      6.94 o
  -7  13   5        5.89        5.20      4.66 o
  -6  13   5       29.66       27.15      4.64 o
  -5  13   5       70.46       64.27      3.98 o
  -4  13   5       23.45       15.07      2.40 o
  -3  13   5      200.23      189.39      4.24 o
  -2  13   5       41.35       61.14      2.87 o
  -1  13   5     1249.24     1195.89     97.40 o
   0  13   5      170.65      198.56      4.45 o
   1  13   5        6.45        4.49      1.77 o
   2  13   5      167.92      175.89      4.15 o
   3  13   5      266.67      253.53      5.83 o
   4  13   5       12.81        9.18      3.13 o
   5  13   5        0.90        5.92      3.76 o
   6  13   5       26.00       20.95      4.97 o
   7  13   5       13.57       21.81      5.56 o
  -9  14   5       12.82       19.58     11.09 o
  -8  14   5       37.91       31.54      9.81 o
  -7  14   5       28.38       25.28      5.45 o
  -6  14   5       22.85       22.49      4.93 o
  -5  14   5        7.67        4.77      2.94 o
  -4  14   5        0.16       -1.09      1.90 o
  -3  14   5        8.09        4.73      1.96 o
  -2  14   5       32.22       26.67      2.37 o
  -1  14   5      739.50      759.94     15.57 o
   0  14   5        0.14        1.89      1.46 o
   1  14   5       84.65       93.85      3.55 o
   2  14   5        0.00        1.43      1.75 o
   3  14   5       17.08       24.07      2.95 o
   4  14   5       25.99       18.03      3.51 o
   5  14   5        0.42       -2.71      3.41 o
   6  14   5        1.00       -2.58      3.88 o
   7  14   5        0.76        2.85      4.74 o
  -9  15   5        2.56       11.13     11.01 o
  -8  15   5        6.32       26.10      7.72 o
  -7  15   5       28.93       20.85      5.88 o
  -6  15   5        3.82        8.13      4.36 o
  -5  15   5       29.83       25.11      3.67 o
  -4  15   5        8.55        5.01      2.24 o
  -3  15   5      208.66      181.82      4.72 o
  -2  15   5      950.01      971.45     10.26 o
  -1  15   5        8.58        6.88      1.31 o
   0  15   5        5.52        6.46      1.73 o
   1  15   5       23.78       21.60      2.36 o
   2  15   5      736.59      697.07      9.10 o
   3  15   5      743.27      712.98     11.70 o
   4  15   5      170.24      158.34      8.45 o
   5  15   5        1.84        1.90      3.69 o
   6  15   5        1.13       -2.12      3.95 o
   7  15   5        3.58        1.41      4.76 o
  -9  16   5        0.08       15.08     11.44 o
  -8  16   5       51.06       62.68      8.95 o
  -7  16   5        2.80        2.86      7.36 o
  -6  16   5       13.82       16.12      4.84 o
  -5  16   5        0.82       -2.30      2.89 o
  -4  16   5      359.94      395.11      6.85 o
  -3  16   5       74.25       76.20      3.79 o
  -2  16   5       73.37       93.49      3.77 o
  -1  16   5     1442.42     1494.83     14.22 o
   0  16   5      643.70      614.09      9.26 o
   1  16   5       20.84       20.86      2.46 o
   2  16   5        2.91        3.62      2.16 o
   3  16   5      110.24      117.62      5.68 o
   4  16   5      141.82      150.84      7.52 o
   5  16   5       26.82       25.37      4.74 o
   6  16   5        2.41        4.57      4.18 o
   7  16   5        0.10       -4.57      4.57 o
  -9  17   5        0.98       12.52     11.02 o
  -8  17   5       19.15       27.76      8.08 o
  -7  17   5       46.60       45.45      7.78 o
  -6  17   5       18.26       21.90      5.05 o
  -5  17   5        5.27        4.25      3.09 o
  -4  17   5     1277.97     1269.00     12.83 o
  -3  17   5      791.97      802.69      9.96 o
  -2  17   5      818.96      848.57     11.52 o
  -1  17   5      200.84      219.44      6.34 o
   0  17   5       14.71       18.64      3.10 o
   1  17   5      200.35      209.78      5.75 o
   2  17   5       26.24       31.21      3.01 o
   3  17   5        2.07        3.16      2.82 o
   4  17   5        2.35        6.12      3.44 o
   5  17   5       27.25       25.45      4.35 o
   6  17   5        3.43       -1.61      4.22 o
   7  17   5        0.41       -1.49      4.89 o
  -9  18   5        5.12       10.81     10.63 o
  -8  18   5        5.09       -0.86      7.59 o
  -7  18   5        2.52        1.61      6.32 o
  -6  18   5        0.04       -1.84      4.35 o
  -5  18   5      253.59      252.42      7.07 o
  -4  18   5      353.74      315.64      6.69 o
  -3  18   5       79.57       89.98      4.25 o
  -2  18   5     1387.32     1354.86     13.46 o
  -1  18   5        0.03        2.19      1.85 o
   0  18   5       66.72       72.25      4.72 o
   1  18   5       13.41        6.68      2.22 o
   2  18   5      754.72      765.12     11.50 o
   3  18   5       46.49       53.26      4.51 o
   4  18   5        1.74        0.34      3.33 o
   5  18   5       17.36       26.03      4.33 o
   6  18   5        5.50        2.00      4.41 o
   7  18   5        1.63       -4.65      4.65 o
  -8  19   5        2.24        3.88      7.56 o
  -7  19   5       11.52       11.88      6.64 o
  -6  19   5      112.20      104.63      7.04 o
  -5  19   5       25.93       18.91      3.44 o
  -4  19   5       23.04       27.10      3.33 o
  -3  19   5       17.59       17.47      3.01 o
  -2  19   5        0.02        4.64      2.30 o
  -1  19   5       62.40       54.02      3.83 o
   0  19   5       20.27        7.61      3.22 o
   1  19   5      470.35      429.21     23.07 o
   2  19   5      301.78      296.13      7.51 o
   3  19   5      195.10      206.75      6.81 o
   4  19   5        0.06       -0.63      3.18 o
   5  19   5        0.51        0.00      3.54 o
   6  19   5        6.57       10.09      4.85 o
   7  19   5        4.58        9.27      5.52 o
  -8  20   5        6.72       13.05      7.78 o
  -7  20   5        7.60        5.11      6.53 o
  -6  20   5       39.27       52.27      5.84 o
  -5  20   5        0.20       -2.95      2.95 o
  -4  20   5      329.60      357.79      7.04 o
  -3  20   5      589.91      605.67      8.52 o
  -2  20   5      590.08      592.24      8.53 o
  -1  20   5       12.80        8.17      1.94 o
   0  20   5      525.26      508.98     13.62 o
   1  20   5       78.70       71.17      5.53 o
   2  20   5        1.88        4.25      2.81 o
   3  20   5        1.53        5.65      3.72 o
   4  20   5       28.70       14.61      4.18 o
   5  20   5        4.82        1.23      3.53 o
   6  20   5        1.31        3.40      4.49 o
   7  20   5        0.00       -0.55      5.13 o
  -8  21   5        2.27       18.17      7.70 o
  -7  21   5       13.61       19.76      7.31 o
  -6  21   5        2.25        3.93      5.09 o
  -5  21   5       29.96       31.82      3.96 o
  -4  21   5      116.34      119.36      5.03 o
  -3  21   5      604.67      618.30      9.48 o
  -2  21   5       17.20       30.88      3.12 o
  -1  21   5       48.23       53.25      4.10 o
   0  21   5        0.13       -2.53      2.53 o
   1  21   5      458.00      463.37      9.41 o
   2  21   5       67.24       61.11      4.58 o
   3  21   5        1.77        2.57      3.00 o
   4  21   5        0.59       -1.73      3.90 o
   5  21   5        3.14       -0.35      4.53 o
   6  21   5        0.99        3.87      4.50 o
  -8  22   5        0.03       13.55      7.63 o
  -7  22   5       13.27       32.36      7.66 o
  -6  22   5        8.39       13.13      5.52 o
  -5  22   5        2.56        2.72      3.24 o
  -4  22   5        0.14        1.53      3.26 o
  -3  22   5      143.41      167.22      5.46 o
  -2  22   5      303.47      313.78      7.06 o
  -1  22   5      818.32      824.44     18.74 o
   0  22   5        2.15       -0.39      2.14 o
   1  22   5      383.69      349.59     10.16 o
   2  22   5       15.21       18.24      3.45 o
   3  22   5       14.24       13.26      3.57 o
   4  22   5       21.65       23.80      4.62 o
   5  22   5       11.40       13.72      4.28 o
   6  22   5        0.79        3.96      4.70 o
  -8  23   5        0.10       -8.39      8.94 o
  -7  23   5        0.85       10.95     10.84 o
  -6  23   5        5.93       10.79      5.49 o
  -5  23   5      132.52      126.18      6.42 o
  -4  23   5       20.10       28.34      4.41 o
  -3  23   5        0.65        4.99      3.06 o
  -2  23   5     1969.98     2051.96     20.21 o
  -1  23   5       36.91       36.26      3.76 o
   0  23   5      549.91      545.99      8.77 o
   1  23   5      107.71      118.09      6.12 o
   2  23   5        3.95        0.43      2.67 o
   3  23   5        0.12        0.11      3.01 o
   4  23   5        6.42        6.80      4.30 o
   5  23   5       25.39       18.93      4.68 o
   6  23   5        0.02       -3.57      4.43 o
  -8  24   5        0.75       -6.90      6.90 o
  -7  24   5       22.66       37.70      8.00 o
  -6  24   5       24.96       23.44      6.80 o
  -5  24   5       20.47       26.78      4.48 o
  -4  24   5       18.67       15.75      3.96 o
  -3  24   5      590.93      568.49     10.32 o
  -2  24   5      101.80      113.18      5.28 o
  -1  24   5       81.55       82.85      5.07 o
   0  24   5      519.30      527.68      9.29 o
   1  24   5      404.02      418.20      9.58 o
   2  24   5        3.36        4.52      3.14 o
   3  24   5       11.09        9.90      4.28 o
   4  24   5       45.22       48.28      6.17 o
   5  24   5       36.75       38.14      5.56 o
   6  24   5        0.46        4.18      5.06 o
  -8  25   5        0.74       -0.43      7.44 o
  -7  25   5        3.21        8.02      7.24 o
  -6  25   5        3.00       -0.61      5.98 o
  -5  25   5       11.01       16.04      5.07 o
  -4  25   5        2.22        1.35      3.60 o
  -3  25   5       16.18       21.51      3.81 o
  -2  25   5      226.26      243.65      6.83 o
  -1  25   5      435.47      409.59      8.40 o
   0  25   5       20.57       18.22      3.25 o
   1  25   5      160.89      156.92      7.52 o
   2  25   5       46.48       33.45      4.33 o
   3  25   5        0.07       -1.77      3.98 o
   4  25   5       23.91       29.59      4.90 o
   5  25   5        5.25        1.31      4.68 o
   6  25   5        0.32       -6.30      6.30 o
  -8  26   5        1.72        9.68      9.57 o
  -7  26   5       13.07       17.11      7.59 o
  -6  26   5        4.50        8.58      6.01 o
  -5  26   5        3.75       -3.92      3.92 o
  -4  26   5       29.14       24.08      4.39 o
  -3  26   5        8.68        6.89      3.74 o
  -2  26   5        7.37        5.27      3.28 o
  -1  26   5      191.08      187.02      7.55 o
   0  26   5       69.77       69.76      4.36 o
   1  26   5        9.23        9.73      3.65 o
   2  26   5       20.08       22.57      3.98 o
   3  26   5       20.71       20.77      4.16 o
   4  26   5        2.92        6.40      4.21 o
   5  26   5        0.69       -2.39      4.33 o
   6  26   5        4.38        4.83      5.08 o
  -7  27   5       20.14       23.97      7.78 o
  -6  27   5        2.23        8.95      6.17 o
  -5  27   5       21.39       19.52      4.90 o
  -4  27   5       31.14       40.77      4.71 o
  -3  27   5      101.86      121.75      6.63 o
  -2  27   5      483.79      479.78     10.75 o
  -1  27   5       10.08       13.87      3.19 o
   0  27   5      190.72      196.33      9.71 o
   1  27   5      123.20      130.47      6.76 o
   2  27   5       23.13       23.33      4.19 o
   3  27   5        0.04       -1.11      3.34 o
   4  27   5       61.13       64.70      6.53 o
   5  27   5        0.04        1.58      4.47 o
   6  27   5        0.37       -3.46      5.14 o
  -7  28   5       20.09       43.47     13.64 o
  -6  28   5        3.55        9.72     13.28 o
  -5  28   5        5.70       -0.52      6.53 o
  -4  28   5        5.33        7.54      3.82 o
  -3  28   5      385.46      344.89      9.41 o
  -2  28   5      175.22      162.72      7.55 o
  -1  28   5        7.16        5.65      2.91 o
   0  28   5       14.87       11.50      3.17 o
   1  28   5       86.75       85.46      6.03 o
   2  28   5      192.53      200.40      8.23 o
   3  28   5        0.04       -3.37      3.37 o
   4  28   5       13.10       25.89      5.34 o
   5  28   5       12.92       19.15      5.28 o
   6  28   5        5.78        5.73      8.30 o
  -7  29   5        0.79        6.23      9.12 o
  -6  29   5        1.56       15.40     12.46 o
  -5  29   5        2.96       -3.61      5.02 o
  -4  29   5        1.65        3.84      3.80 o
  -3  29   5       54.75       52.49      5.36 o
  -2  29   5      253.13      269.74     10.29 o
  -1  29   5       26.21       22.22      3.86 o
   0  29   5       76.75       75.13      4.82 o
   1  29   5        5.39        0.69      3.60 o
   2  29   5        0.20        5.97      3.82 o
   3  29   5        0.74       -3.59      3.59 o
   4  29   5        0.14       -2.70      4.06 o
   5  29   5        0.09       -1.18      4.81 o
  -7  30   5        0.96        2.95      9.08 o
  -6  30   5       13.99       33.18     27.58 o
  -5  30   5        2.53       -5.56      5.66 o
  -4  30   5       78.00       79.65      5.75 o
  -3  30   5       49.59       56.15      5.59 o
  -2  30   5       59.78       51.44      5.13 o
  -1  30   5       13.41       16.89      3.64 o
   0  30   5      151.75      162.06      6.41 o
   1  30   5       30.70       40.83      5.11 o
   2  30   5       80.23       92.45      6.44 o
   3  30   5        1.78       -4.08      4.90 o
   4  30   5        8.53       15.49      4.94 o
   5  30   5        0.14       -1.20      4.71 o
  -7  31   5        7.46        8.79     11.33 o
  -6  31   5        2.11       -0.11      7.74 o
  -5  31   5       10.92       11.02      6.39 o
  -4  31   5       16.76       -0.06      3.85 o
  -3  31   5        0.44        2.44      3.88 o
  -2  31   5      135.40      136.57      6.97 o
  -1  31   5       66.02       57.84      4.79 o
   0  31   5      161.65      155.74      7.40 o
   1  31   5      207.51      255.70      9.07 o
   2  31   5       19.99       15.17      4.49 o
   3  31   5        0.02       -4.36      4.36 o
   4  31   5        0.95       -2.78      5.22 o
   5  31   5        4.04       -2.22      6.04 o
  -7  32   5        0.38        5.28      8.84 o
  -6  32   5       11.06        0.81      7.98 o
  -5  32   5        0.30       -1.80      5.81 o
  -4  32   5       12.89        8.87      5.01 o
  -3  32   5       62.88       64.53      6.65 o
  -2  32   5       52.09       57.08      5.37 o
  -1  32   5       30.21       36.34      4.66 o
   0  32   5       78.96       75.73      5.41 o
   1  32   5       87.20       72.65      5.98 o
   2  32   5        0.30       -4.46      4.46 o
   3  32   5        7.96        1.68      4.11 o
   4  32   5       22.30       13.90      5.42 o
   5  32   5        0.47       -1.58      5.15 o
  -6  33   5        7.79        8.90      8.60 o
  -5  33   5       22.61       17.53      6.17 o
  -4  33   5       21.12       23.87      6.61 o
  -3  33   5       54.14       46.14      5.51 o
  -2  33   5       58.38       64.59      5.55 o
  -1  33   5      321.30      307.47      8.99 o
   0  33   5        0.07        1.56      3.55 o
   1  33   5        0.19        0.82      4.29 o
   2  33   5        0.26       -4.01      4.01 o
   3  33   5       24.47       16.34      5.04 o
   4  33   5        3.08       -0.35      4.77 o
   5  33   5        0.14       -4.11      6.21 o
  -6  34   5        2.63        2.54      8.29 o
  -5  34   5        5.19       -0.78      5.51 o
  -4  34   5       12.77       11.61      5.28 o
  -3  34   5        5.53        3.74      4.33 o
  -2  34   5      122.09      130.15      7.20 o
  -1  34   5      119.10      125.39      9.74 o
   0  34   5        4.48        8.39      4.61 o
   1  34   5       25.76       22.20      6.11 o
   2  34   5        4.79        3.80      4.66 o
   3  34   5        8.36        3.01      4.85 o
   4  34   5        3.60        5.79      5.53 o
  -6  35   5        0.42        6.59      8.75 o
  -5  35   5       41.51       45.13     11.31 o
  -4  35   5        8.47        8.52      5.35 o
  -3  35   5        2.69       -1.50      4.43 o
  -2  35   5       18.62       25.01      4.76 o
  -1  35   5       18.22       21.64      4.85 o
   0  35   5      101.22      108.78      8.44 o
   1  35   5        9.68        3.55      7.07 o
   2  35   5       14.88        9.00      5.27 o
   3  35   5       10.50        4.13      5.20 o
   4  35   5       18.40       17.44      6.58 o
  -6  36   5        2.78       -1.50      7.04 o
  -5  36   5        7.24        7.45      6.09 o
  -4  36   5        1.61       -4.95      4.95 o
  -3  36   5        0.45       -3.86      4.43 o
  -2  36   5        8.37        8.24      4.42 o
  -1  36   5       50.14       46.66      5.37 o
   0  36   5       10.65       14.38      6.73 o
   1  36   5       19.34       22.67      6.65 o
   2  36   5        9.77       12.71      5.30 o
   3  36   5       23.19       13.27      6.16 o
   4  36   5        0.08        0.25      5.77 o
  -5  37   5        0.96       -7.81     10.39 o
  -4  37   5        0.63       -3.35      8.43 o
  -3  37   5        1.67       -1.91      4.70 o
  -2  37   5        6.22        9.65      5.67 o
  -1  37   5      104.32      120.56      7.10 o
   0  37   5      139.74      124.33     10.41 o
   1  37   5        0.08        0.38      7.54 o
   2  37   5       14.24       13.84      7.44 o
   3  37   5        0.01       -3.19      5.19 o
  -5  38   5        0.60        3.04      7.22 o
  -4  38   5        9.77        0.03      8.20 o
  -3  38   5        6.46        9.18      5.63 o
  -2  38   5       23.31       21.34      7.18 o
  -1  38   5        0.21       12.61      6.95 o
   0  38   5       21.96       25.79      8.22 o
   1  38   5        2.65        0.12      8.67 o
   2  38   5        0.29       -5.52      5.52 o
   3  38   5        9.96       -5.49      5.49 o
  -5  39   5        8.43      -12.65     12.65 o
  -4  39   5        3.61       -9.42      9.42 o
  -3  39   5        3.37        1.73      5.36 o
  -2  39   5        0.55        1.69      5.60 o
  -1  39   5      128.15      126.31      8.59 o
   0  39   5        0.70       -1.05      5.93 o
   1  39   5       18.39       20.38      6.72 o
   2  39   5        5.05        2.05      5.79 o
   3  39   5        0.21       -3.36      5.65 o
  -4  40   5       14.43        2.23     10.19 o
  -3  40   5       10.24       -0.30      6.57 o
  -2  40   5       37.18       42.28      5.88 o
  -1  40   5        1.79        6.68      4.69 o
   0  40   5       46.30       44.44      8.31 o
   1  40   5        0.00       -7.10      7.10 o
   2  40   5        0.42       -2.88      7.38 o
  -4  41   5        9.38        0.58     10.05 o
  -3  41   5        9.51        6.86      6.53 o
  -2  41   5        0.64        8.62      6.84 o
  -1  41   5        6.67        6.97      5.94 o
   0  41   5       48.02       36.63     10.56 o
   1  41   5        8.45        3.93      7.23 o
   2  41   5        2.28       -7.24      8.69 o
  -3  42   5        9.54        2.75      7.54 o
  -2  42   5        0.06        5.25      8.15 o
  -1  42   5       20.26       18.72      7.44 o
   0  42   5       20.60       38.92      9.17 o
   1  42   5        1.11       -5.65      5.65 o
  -3  43   5        5.42      -12.34     12.34 o
  -2  43   5        0.44       -4.27      7.35 o
  -1  43   5        0.04       -2.59      5.76 o
   0  43   5        1.45       -8.63     10.05 o
   1  43   5       17.72       -0.64      9.59 o
  -1  44   5       27.46       30.24      7.25 o
   0  44   5        0.56       -6.38      6.38 o
  -8   0   6      403.07      354.71     16.71 o
  -6   0   6      665.54      641.34     18.02 o
  -4   0   6      687.11      673.50      9.78 o
  -2   0   6      699.63      789.36     12.12 o
   0   0   6      491.47      554.87      8.79 o
   2   0   6       48.36       55.55      2.16 o
   4   0   6      371.71      346.25     14.68 o
   6   0   6        1.35        3.39      5.30 o
  -9   1   6        0.27        4.57      9.98 o
  -8   1   6        7.12       40.02      6.73 o
  -7   1   6      330.20      296.48     10.67 o
  -6   1   6       98.82       91.51      5.39 o
  -5   1   6       97.94      100.98      3.70 o
  -4   1   6      135.15      112.94      3.53 o
  -3   1   6       65.48       78.08      3.06 o
  -2   1   6      601.63      610.59      7.31 o
  -1   1   6      452.66      414.43      5.52 o
   0   1   6      470.15      499.57      5.49 o
   1   1   6        3.38        3.56      1.29 o
   2   1   6        2.05        2.10      1.47 o
   3   1   6     1330.77     1261.02     10.68 o
   4   1   6        6.34       11.19      3.09 o
   5   1   6       62.90       52.70      4.90 o
   6   1   6        0.26        1.77      3.67 o
   7   1   6        2.03        4.66      3.76 o
  -9   2   6        6.60       -7.71     10.73 o
  -8   2   6      161.84      130.98      8.89 o
  -7   2   6        2.20        4.35      5.64 o
  -6   2   6       22.70       23.46      3.58 o
  -5   2   6      206.48      179.88      4.71 o
  -4   2   6       73.75       82.04      2.93 o
  -3   2   6       43.90       39.58      2.46 o
  -2   2   6     1450.06     1566.73     13.76 o
  -1   2   6      642.99      665.49      6.99 o
   0   2   6       29.84       12.39      1.56 o
   1   2   6      178.51      165.91      3.09 o
   2   2   6      194.74      182.16      3.80 o
   3   2   6        0.86       -0.49      1.82 o
   4   2   6       75.49       80.53      4.98 o
   5   2   6        0.37        2.36      3.18 o
   6   2   6       66.00       73.29      6.14 o
   7   2   6       36.50       37.47      7.53 o
  -9   3   6       25.79       31.95     10.99 o
  -8   3   6       24.24       14.73      6.11 o
  -7   3   6       19.54       24.88      5.95 o
  -6   3   6      458.41      415.68      7.81 o
  -5   3   6       16.75       11.05      2.31 o
  -4   3   6      476.75      508.42      5.92 o
  -3   3   6      771.07      684.80      7.94 o
  -2   3   6      253.98      298.35      4.81 o
  -1   3   6        0.02       -1.01      1.01 o
   0   3   6        3.06        0.37      0.94 o
   1   3   6       68.97       61.84      2.62 o
   2   3   6       16.40       29.93      1.94 o
   3   3   6      164.54      143.21      4.41 o
   4   3   6      142.30      171.95     10.94 o
   5   3   6       65.14       57.14      5.05 o
   6   3   6        4.19        9.90      3.59 o
   7   3   6       19.95       29.74      5.29 o
  -9   4   6        2.80       -5.46      9.61 o
  -8   4   6       14.25       14.26      6.16 o
  -7   4   6       43.37       63.00      7.73 o
  -6   4   6        7.72       12.97      3.21 o
  -5   4   6        8.13       10.28      2.25 o
  -4   4   6      386.10      389.73      5.47 o
  -3   4   6     2433.95     2512.38     20.52 o
  -2   4   6       58.01       68.07      2.90 o
  -1   4   6     1334.34     1406.76     11.29 o
   0   4   6     1844.76     1653.11     14.89 o
   1   4   6       82.45       79.58      3.18 o
   2   4   6        5.56        3.58      1.60 o
   3   4   6      402.18      373.48      4.79 o
   4   4   6      318.07      337.25      8.36 o
   5   4   6       65.67       62.73      5.23 o
   6   4   6        8.88        3.19      3.40 o
   7   4   6        2.15       -0.60      4.25 o
  -9   5   6        5.15        2.51      9.81 o
  -8   5   6       13.86       18.27      6.06 o
  -7   5   6        7.01       -0.82      5.22 o
  -6   5   6        9.82        8.01      3.09 o
  -5   5   6        5.00        3.66      2.18 o
  -4   5   6      605.77      638.51      7.69 o
  -3   5   6       25.28       27.67      2.47 o
  -2   5   6      140.32      189.88      3.84 o
  -1   5   6     1022.98     1064.77     10.30 o
   0   5   6       25.87       47.40      1.85 o
   1   5   6      657.24      666.31      8.87 o
   2   5   6      317.34      319.22      6.23 o
   3   5   6      267.23      259.66      3.99 o
   4   5   6        0.91       -1.28      2.36 o
   5   5   6      141.51      146.15      7.48 o
   6   5   6        0.50        1.26      3.62 o
   7   5   6        6.36        5.58      4.61 o
  -9   6   6       10.80       16.07     10.76 o
  -8   6   6        8.39        9.27      5.83 o
  -7   6   6       10.71       11.11      8.72 o
  -6   6   6       55.17       56.31      4.76 o
  -5   6   6       87.83       81.56      3.74 o
  -4   6   6      148.74      134.99      4.02 o
  -3   6   6      261.62      269.98      4.62 o
  -2   6   6        9.76        4.09      1.45 o
  -1   6   6      308.88      309.66      5.80 o
   0   6   6      425.02      366.26      7.48 o
   1   6   6      168.43      172.31      4.44 o
   2   6   6      242.85      230.10      7.56 o
   3   6   6      347.16      345.89      5.68 o
   4   6   6        0.50       -2.07      2.42 o
   5   6   6       78.36       80.47      5.29 o
   6   6   6        1.25        5.87      3.93 o
   7   6   6        0.15        2.32      4.32 o
  -9   7   6       17.81       12.42     10.31 o
  -8   7   6       13.87       10.27      5.89 o
  -7   7   6      162.03      133.15      9.44 o
  -6   7   6      168.25      157.93      6.09 o
  -5   7   6        0.13       -2.14      2.14 o
  -4   7   6      373.70      357.71      5.57 o
  -3   7   6       55.07       58.44      2.73 o
  -2   7   6        2.21       -1.58      1.58 o
  -1   7   6      749.19      784.97      8.28 o
   0   7   6      106.89       95.98      2.98 o
   1   7   6       64.70       53.13      3.07 o
   2   7   6      536.94      531.47     10.77 o
   3   7   6      113.84      122.24      3.50 o
   4   7   6      156.29      166.23      7.72 o
   5   7   6       13.02       13.96      3.40 o
   6   7   6        0.71       -0.37      3.74 o
   7   7   6        4.45        0.54      4.23 o
  -9   8   6       29.94       37.48     10.84 o
  -8   8   6       20.76       16.10      5.99 o
  -7   8   6        5.92        1.52      5.21 o
  -6   8   6       62.07       60.98      4.58 o
  -5   8   6      141.37      170.43      5.21 o
  -4   8   6        0.34        0.00      1.80 o
  -3   8   6      468.15      489.17      6.69 o
  -2   8   6      231.72      266.56      5.22 o
  -1   8   6      392.18      407.48      5.26 o
   0   8   6      121.14      140.28      5.17 o
   1   8   6      392.49      404.90      7.97 o
   2   8   6        4.50        2.01      1.85 o
   3   8   6        0.01       -1.47      1.57 o
   4   8   6      391.50      380.25      7.13 o
   5   8   6        1.42       -0.08      3.12 o
   6   8   6       85.94       96.53      6.97 o
   7   8   6        0.02        0.27      4.33 o
  -9   9   6       23.15       43.47     11.22 o
  -8   9   6        1.91        2.74      5.72 o
  -7   9   6       77.37       89.54      7.46 o
  -6   9   6       43.56       42.77      4.32 o
  -5   9   6      735.88      669.62     10.91 o
  -4   9   6      134.90      137.79      4.03 o
  -3   9   6      179.77      184.64      4.34 o
  -2   9   6        1.74        4.29      1.71 o
  -1   9   6      752.95      842.82      8.34 o
   0   9   6      995.38     1005.80      9.74 o
   1   9   6       41.28       43.78      4.04 o
   2   9   6      117.22      122.80      7.53 o
   3   9   6        0.39       -0.83      1.44 o
   4   9   6        0.52        5.07      2.97 o
   5   9   6        4.93        8.36      3.51 o
   6   9   6        6.07       13.80      4.29 o
   7   9   6        5.86        4.69      4.44 o
  -9  10   6       16.68       11.40     21.13 o
  -8  10   6        1.86       -6.63      6.63 o
  -7  10   6       15.55       11.88      5.58 o
  -6  10   6      113.19      116.04      5.81 o
  -5  10   6     1228.74     1198.86     12.46 o
  -4  10   6      168.95      176.18      5.15 o
  -3  10   6     1109.14     1153.55     11.45 o
  -2  10   6      144.92      158.46      4.16 o
  -1  10   6       16.19       11.79      1.92 o
   0  10   6      310.35      280.63      5.99 o
   1  10   6       81.16       87.08      8.34 o
   2  10   6      185.96      189.91      6.84 o
   3  10   6        0.83       -1.17      1.52 o
   4  10   6       79.00       72.67      4.99 o
   5  10   6        5.10        6.95      3.53 o
   6  10   6       30.05       26.31      4.86 o
   7  10   6        0.42        3.43      4.36 o
  -9  11   6       14.39       27.87     10.93 o
  -8  11   6        2.24       -0.80      6.50 o
  -7  11   6        9.25        7.58      5.30 o
  -6  11   6        0.86        5.71      3.71 o
  -5  11   6      326.32      348.27      6.64 o
  -4  11   6       76.14       65.11      3.63 o
  -3  11   6      166.23      172.14      4.56 o
  -2  11   6      121.99      143.56      4.20 o
  -1  11   6       30.20       34.92      2.38 o
   0  11   6      318.10      305.84      5.98 o
   1  11   6      563.07      480.98     46.67 o
   2  11   6      237.38      234.13      6.58 o
   3  11   6        6.21        0.87      2.22 o
   4  11   6        0.04        3.08      2.93 o
   5  11   6       59.57       61.07      6.88 o
   6  11   6        8.02       -3.59      3.59 o
   7  11   6        8.71        1.19      4.31 o
  -9  12   6       33.10       34.06     17.19 o
  -8  12   6       19.91       15.38      9.11 o
  -7  12   6       13.47       12.73      5.49 o
  -6  12   6      142.02      128.43      6.44 o
  -5  12   6       63.75       83.82      4.32 o
  -4  12   6      341.95      341.59      6.50 o
  -3  12   6      147.61      156.21      4.44 o
  -2  12   6        0.00       -0.53      1.61 o
  -1  12   6      504.34      437.59      7.25 o
   0  12   6       92.39       89.59      3.06 o
   1  12   6       12.43       18.65      1.72 o
   2  12   6      332.70      312.39      9.00 o
   3  12   6        0.04       -1.27      1.78 o
   4  12   6       18.41       16.97      3.18 o
   5  12   6        0.00        4.58      3.43 o
   6  12   6       30.70       12.04      4.29 o
   7  12   6        4.28        5.27      4.72 o
  -9  13   6        0.72        9.19     10.99 o
  -8  13   6       18.94       20.78      7.29 o
  -7  13   6        0.13        1.15      5.18 o
  -6  13   6        5.35        2.91      3.80 o
  -5  13   6      154.68      157.49      5.62 o
  -4  13   6        2.28        2.30      2.42 o
  -3  13   6      121.00      120.69      4.22 o
  -2  13   6      683.89      674.28      8.62 o
  -1  13   6       62.22       69.00      3.64 o
   0  13   6        6.69        4.49      1.33 o
   1  13   6       30.06       27.47      2.05 o
   2  13   6       81.74       87.20      3.04 o
   3  13   6      112.58      118.67      4.16 o
   4  13   6        2.44        4.15      2.73 o
   5  13   6        1.04        0.07      3.39 o
   6  13   6        0.24        0.46      3.82 o
   7  13   6        1.62        0.83      4.50 o
  -9  14   6       81.36       95.30     13.38 o
  -8  14   6        4.33       10.42      8.85 o
  -7  14   6       80.74       87.06      7.47 o
  -6  14   6       10.14       15.45      4.08 o
  -5  14   6       76.74       73.35      4.32 o
  -4  14   6       41.26       35.84      3.30 o
  -3  14   6       29.14       43.90      3.08 o
  -2  14   6       86.43       90.75      4.50 o
  -1  14   6       10.07        7.80      1.55 o
   0  14   6        4.00        9.65      1.67 o
   1  14   6      119.40      116.76      3.52 o
   2  14   6       77.65       79.01      3.18 o
   3  14   6      132.62      140.96      6.00 o
   4  14   6       27.22       27.38      3.64 o
   5  14   6        0.15        1.91      3.49 o
   6  14   6        5.97        3.59      4.02 o
   7  14   6        1.45        3.75      4.67 o
  -9  15   6        9.55       29.50     12.49 o
  -8  15   6       53.24       72.68      9.12 o
  -7  15   6       30.74       35.90      6.17 o
  -6  15   6       73.23       72.70      5.47 o
  -5  15   6       31.90       27.64      3.43 o
  -4  15   6      118.29      114.50      5.02 o
  -3  15   6        3.56        1.21      2.10 o
  -2  15   6      321.35      303.85      5.45 o
  -1  15   6      408.17      389.10     50.85 o
   0  15   6       19.11       19.69      2.44 o
   1  15   6        0.85        3.77      1.69 o
   2  15   6      575.66      597.38     11.80 o
   3  15   6      103.56      114.82      4.51 o
   4  15   6       54.31       57.14      4.64 o
   5  15   6       14.36        8.07      3.99 o
   6  15   6       17.86       21.43      4.90 o
   7  15   6        1.68        1.67      4.55 o
  -9  16   6       32.17       49.48     11.58 o
  -8  16   6        1.82       -2.01      7.23 o
  -7  16   6        4.02       -0.72      5.39 o
  -6  16   6        1.56        6.82      3.82 o
  -5  16   6      322.78      315.47      7.02 o
  -4  16   6      845.83      830.29     13.17 o
  -3  16   6      496.99      500.21      8.06 o
  -2  16   6        2.90        1.44      2.02 o
   0  16   6      166.02      166.64      4.58 o
   1  16   6       77.85       76.96      3.56 o
   2  16   6       11.31       10.29      2.32 o
   3  16   6      311.06      313.48      7.74 o
   4  16   6        9.74        5.20      3.49 o
   5  16   6        1.71       -0.50      3.51 o
   6  16   6        0.81        9.31      4.71 o
   7  16   6        0.23       -7.55      8.09 o
  -9  17   6        0.36        2.70     15.92 o
  -8  17   6       15.87       16.15      7.62 o
  -7  17   6       30.49       38.90      6.31 o
  -6  17   6       21.21       20.32      4.26 o
  -5  17   6       83.75       99.18      5.03 o
  -4  17   6      184.28      190.31      6.39 o
  -3  17   6        1.46        3.32      2.49 o
  -2  17   6      206.88      211.82      5.08 o
  -1  17   6       80.29       32.75     19.19 o
   0  17   6       37.94       21.71      2.91 o
   1  17   6       51.93       59.72      3.41 o
   2  17   6       23.20       20.86      2.73 o
   3  17   6      113.71      122.85      5.66 o
   4  17   6        3.24       -0.31      3.59 o
   5  17   6        3.01       -3.49      3.49 o
   6  17   6        0.53       -2.12      4.05 o
  -8  18   6        0.01       10.40      7.49 o
  -7  18   6        7.86        5.74      5.50 o
  -6  18   6        2.08        2.57      3.94 o
  -5  18   6       53.44       49.36      4.19 o
  -4  18   6      227.51      208.39      6.50 o
  -3  18   6       54.34       64.88      4.03 o
  -2  18   6       58.01       61.19      3.55 o
  -1  18   6        6.03        3.67      2.13 o
   0  18   6      643.95      593.00     10.99 o
   1  18   6       92.66       94.53      4.24 o
   2  18   6       36.72       35.39      3.71 o
   3  18   6      298.05      302.00      7.98 o
   4  18   6       32.86       32.06      5.00 o
   5  18   6        0.31       -3.64      3.64 o
   6  18   6        4.86       14.75      4.86 o
  -8  19   6       11.39       24.58      7.81 o
  -7  19   6        0.10        3.33      5.50 o
  -6  19   6        0.00        2.24      4.73 o
  -5  19   6       44.06       42.17      4.63 o
  -4  19   6        0.21        5.35      3.01 o
  -3  19   6       53.14       57.44      3.96 o
  -2  19   6       94.23       90.34      4.17 o
  -1  19   6       80.96       77.74      5.93 o
   0  19   6      232.74      229.82      7.43 o
   1  19   6      174.48      166.84      5.96 o
   2  19   6        0.90       -0.16      2.63 o
   3  19   6        2.30        7.21      3.13 o
   4  19   6        1.18       -1.81      3.19 o
   5  19   6        3.85        4.74      3.48 o
   6  19   6       12.27       17.31      5.64 o
  -8  20   6       37.26       40.97      8.29 o
  -7  20   6        0.64        3.61      5.70 o
  -6  20   6       30.91       25.40      4.55 o
  -5  20   6       14.63       18.44      4.00 o
  -4  20   6      261.93      267.91      9.07 o
  -3  20   6      132.07      137.37      5.51 o
  -2  20   6      135.85      147.37      5.18 o
  -1  20   6     1021.34      979.07     26.25 o
   0  20   6        0.11       -1.51      2.52 o
   1  20   6       29.17       27.77      3.48 o
   2  20   6       63.05       65.44      4.70 o
   3  20   6        5.45        2.99      2.97 o
   4  20   6        0.89        3.51      3.53 o
   5  20   6        0.37       -3.05      3.41 o
   6  20   6        0.12       -2.59      4.78 o
  -8  21   6        0.10        9.95      7.41 o
  -7  21   6       57.40       73.49      8.52 o
  -6  21   6        7.88       12.66      4.24 o
  -5  21   6       93.14       90.03      6.00 o
  -4  21   6       75.41       74.69      4.67 o
  -3  21   6       84.89       89.32      4.79 o
  -2  21   6      126.14      144.33      5.27 o
  -1  21   6       23.98       24.97      4.73 o
   0  21   6        7.82        8.01      3.04 o
   1  21   6       59.09       61.31      4.53 o
   2  21   6       33.23       36.17      3.90 o
   3  21   6       27.02       26.06      4.01 o
   4  21   6        0.37        4.43      4.92 o
   5  21   6        0.11        2.28      3.74 o
   6  21   6        6.43       11.31      5.33 o
  -8  22   6       24.37       34.97      8.25 o
  -7  22   6        0.10       11.19      6.73 o
  -6  22   6       34.62       34.09      6.89 o
  -5  22   6        1.66        1.46      3.68 o
  -4  22   6       35.32       54.69      4.67 o
  -3  22   6      149.60      131.38      5.60 o
  -2  22   6       17.39       16.44      3.06 o
  -1  22   6      110.70      107.46      5.86 o
   0  22   6      536.80      532.68     10.28 o
   1  22   6       16.30       19.44      3.82 o
   2  22   6      115.56      119.67      8.79 o
   3  22   6        0.01       -3.12      3.12 o
   4  22   6        0.51        1.55      3.65 o
   5  22   6        1.00        4.65      3.84 o
   6  22   6        4.58        0.04      4.71 o
  -8  23   6        3.00       10.76      7.69 o
  -7  23   6       74.46       92.61     13.44 o
  -6  23   6       14.26       11.81      5.93 o
  -5  23   6        0.67       -3.40      3.64 o
  -4  23   6      626.50      632.46     10.85 o
  -3  23   6       36.25       39.83      3.88 o
  -2  23   6       36.92       41.93      3.98 o
  -1  23   6       13.98       15.70      3.64 o
   0  23   6      421.54      411.08      9.83 o
   1  23   6      109.01      123.09      6.03 o
   2  23   6      205.92      225.97      7.46 o
   3  23   6       57.01       66.44      5.45 o
   4  23   6       15.71       18.69      6.92 o
   5  23   6        7.66        5.36      4.01 o
   6  23   6        2.53        0.15      4.58 o
  -8  24   6        5.78       -0.02     11.37 o
  -7  24   6        7.14       15.06     17.01 o
  -6  24   6        0.49       -2.26      5.10 o
  -5  24   6        6.80        3.88      3.91 o
  -4  24   6      229.51      240.14      9.36 o
  -3  24   6        2.37        7.12      3.23 o
  -2  24   6        0.81        1.12      2.67 o
  -1  24   6       12.10        8.11      3.38 o
   0  24   6      140.08      136.93      6.58 o
   1  24   6       32.05       30.12      4.61 o
   2  24   6      107.19      103.52      5.96 o
   3  24   6       26.62       21.83      3.99 o
   4  24   6        8.76        8.21      5.19 o
   5  24   6       24.13       17.90      4.65 o
   6  24   6        0.67        3.18      5.07 o
  -8  25   6        0.00      -10.55     10.55 o
  -7  25   6        2.52       -5.89      7.94 o
  -6  25   6       41.93       45.96      7.36 o
  -5  25   6        1.39        3.10      3.87 o
  -4  25   6       14.83       19.01      4.08 o
  -3  25   6     1087.44     1041.28     21.90 o
  -2  25   6       15.18       21.02      3.34 o
  -1  25   6      200.03      189.89      8.17 o
   0  25   6      111.69      134.42      6.65 o
   1  25   6      118.69      126.92      6.45 o
   2  25   6       10.59       11.34      3.63 o
   3  25   6        1.68       -1.36      3.40 o
   4  25   6        0.00       -1.80      4.05 o
   5  25   6       12.82        4.87      4.26 o
   6  25   6        8.57       13.59      6.16 o
  -8  26   6        0.93       -7.90      7.90 o
  -7  26   6        1.09       -4.27      7.74 o
  -6  26   6        5.02        3.69      6.53 o
  -5  26   6        0.32       -3.78      3.78 o
  -4  26   6      203.50      186.33      8.11 o
  -3  26   6      103.85       88.11      6.07 o
  -2  26   6       25.07       27.41      3.65 o
  -1  26   6      307.70      313.68      9.26 o
   0  26   6      437.15      424.42     10.06 o
   1  26   6        2.33        6.36      3.19 o
   2  26   6        3.18        3.13      3.79 o
   3  26   6       39.80       38.32      5.12 o
   4  26   6        0.09        0.18      3.99 o
   5  26   6        4.24        2.26      4.32 o
  -7  27   6        2.17       -5.94      7.91 o
  -6  27   6        1.21      -12.44     14.13 o
  -5  27   6        4.96        2.43      4.50 o
  -4  27   6        9.78        8.81      4.18 o
  -3  27   6       75.54       78.17      5.39 o
  -2  27   6        1.47        1.67      2.91 o
  -1  27   6       51.39       61.97      5.47 o
   0  27   6        5.83        5.74      3.51 o
   1  27   6       16.15       16.55      5.42 o
   2  27   6       15.51        9.74      4.62 o
   3  27   6       10.07        1.85      3.58 o
   4  27   6        0.10        3.08      5.64 o
   5  27   6        1.51        5.12      4.79 o
  -7  28   6        0.19       -1.17      8.12 o
  -6  28   6        0.12       -3.37     10.21 o
  -5  28   6        0.00       -3.82      3.98 o
  -4  28   6       33.92       33.73      4.93 o
  -3  28   6       19.76       23.08      4.56 o
  -2  28   6      234.66      228.90      7.55 o
  -1  28   6       47.08       53.18      5.25 o
   0  28   6      181.04      174.71      7.94 o
   1  28   6       17.05       31.18      4.50 o
   2  28   6        3.80        1.01      3.52 o
   3  28   6        1.86       -0.89      3.65 o
   4  28   6        0.01       -1.38      4.40 o
   5  28   6       12.83        8.15      5.18 o
  -7  29   6        8.41       14.18      9.15 o
  -6  29   6        7.75       15.32     10.66 o
  -5  29   6       15.99       10.60      4.50 o
  -4  29   6        5.26        6.38      4.11 o
  -3  29   6       91.58      106.08      6.58 o
  -2  29   6       93.03       73.52      5.24 o
  -1  29   6       74.06       68.22      5.81 o
   0  29   6       99.32       87.82      6.22 o
   1  29   6       16.46        7.74      3.79 o
   2  29   6       12.77       16.04      4.26 o
   3  29   6       15.56        3.37      3.96 o
   4  29   6        5.44        3.72      6.78 o
   5  29   6        2.85        3.02      5.62 o
  -7  30   6        7.50       -3.42      8.23 o
  -6  30   6       52.70       75.74     11.09 o
  -5  30   6        0.08        1.77      4.31 o
  -4  30   6       11.30       10.14      4.42 o
  -3  30   6       42.61       48.19      5.42 o
  -2  30   6       43.27       58.37      4.90 o
  -1  30   6       28.60       30.32      5.69 o
   0  30   6       14.86       17.83      4.42 o
   1  30   6       32.74       23.17      4.58 o
   2  30   6       11.05        8.84      3.97 o
   3  30   6        1.56       -3.56      3.56 o
   4  30   6       26.34       25.12      5.84 o
   5  30   6        0.22        7.68      5.36 o
  -7  31   6        0.01        2.90      8.80 o
  -6  31   6        4.66        3.00      8.09 o
  -5  31   6       19.04       18.81      4.96 o
  -4  31   6       33.00       27.36      5.11 o
  -3  31   6        0.98        1.65      4.12 o
  -2  31   6       35.59       37.15      4.92 o
  -1  31   6        8.29        5.18      4.47 o
   0  31   6       78.88       73.87      6.78 o
   1  31   6        7.05        4.22      5.64 o
   2  31   6       17.06       14.03      4.55 o
   3  31   6        0.30       -3.90      3.90 o
   4  31   6        0.17       -2.29      6.55 o
  -6  32   6        0.01        1.46      6.68 o
  -5  32   6        0.09       -4.11      5.58 o
  -4  32   6        1.20       -2.29      4.27 o
  -3  32   6        2.65       -1.68      4.04 o
  -2  32   6       14.12       10.90      4.28 o
  -1  32   6       95.32      112.58      7.94 o
   0  32   6        0.62       -0.91      3.91 o
   1  32   6        0.62       -4.23      4.85 o
   2  32   6        0.05       -0.87      3.61 o
   3  32   6        0.86        0.74      4.23 o
   4  32   6        0.53        0.92      4.89 o
  -6  33   6        1.38        9.54      7.48 o
  -5  33   6        0.33       -3.65      5.22 o
  -4  33   6        3.02        7.05      4.53 o
  -3  33   6        0.11       -3.53      4.17 o
  -2  33   6       15.19        7.90      5.29 o
  -1  33   6        4.88        1.18      4.45 o
   0  33   6        0.14       -3.88      3.88 o
   1  33   6        0.08        4.29      3.98 o
   2  33   6       16.46        7.68      4.43 o
   3  33   6       42.23       40.94      5.61 o
   4  33   6        0.47        4.96      5.01 o
  -6  34   6        0.62       -3.97      9.77 o
  -5  34   6        1.79       -7.90      7.90 o
  -4  34   6       23.88       15.53      5.09 o
  -3  34   6        4.94       -3.48      4.22 o
  -2  34   6       17.00       14.97      5.44 o
  -1  34   6       59.42       56.42      7.36 o
   0  34   6        3.73        2.44      4.25 o
   1  34   6       44.55       33.99      5.86 o
   2  34   6        1.30        5.31      4.37 o
   3  34   6        6.30        2.09      4.69 o
   4  34   6        4.60        0.45      4.95 o
  -6  35   6        0.05       -4.65      9.63 o
  -5  35   6        2.45        1.14      6.86 o
  -4  35   6        0.00       -5.02      5.02 o
  -3  35   6       22.17       21.74      5.05 o
  -2  35   6       30.71       21.75      6.11 o
  -1  35   6        3.05       -0.83      5.14 o
   0  35   6        7.86        1.92      5.23 o
   1  35   6        0.20       -1.09      4.40 o
   2  35   6        0.06       -0.64      4.34 o
   3  35   6        2.91       -1.82      6.14 o
   4  35   6        1.31       -6.31      6.65 o
  -5  36   6        0.33       -7.29      7.29 o
  -4  36   6        1.49        0.03      5.25 o
  -3  36   6        0.07       -4.45      4.45 o
  -2  36   6       13.50       10.68      4.77 o
  -1  36   6        0.07       -2.27      5.11 o
   0  36   6        3.22       -4.87      4.87 o
   1  36   6       10.39        6.28      4.97 o
   2  36   6       11.95        3.25      7.12 o
   3  36   6        1.13       -6.10      6.10 o
  -5  37   6       13.85        6.20      7.30 o
  -4  37   6        0.59       -5.07      5.07 o
  -3  37   6        0.05        2.67      4.88 o
  -2  37   6        1.41       -3.07      4.68 o
  -1  37   6        3.28        4.36      6.13 o
   0  37   6        6.00       -1.22      5.08 o
   1  37   6        7.52        1.85      5.40 o
   2  37   6        2.52       -4.68      4.68 o
   3  37   6        3.03       -2.19      8.00 o
  -5  38   6       12.23        7.09     12.17 o
  -4  38   6        1.22       -1.05      7.06 o
  -3  38   6       18.94       14.96      5.36 o
  -2  38   6        0.06       -2.74      4.40 o
  -1  38   6       17.83       10.30      6.36 o
   0  38   6        1.84       -2.60      5.42 o
   1  38   6        0.40       -3.28      5.69 o
   2  38   6        0.39       -5.29      5.29 o
   3  38   6        4.36       -8.43     10.49 o
  -4  39   6        1.77       -3.91      5.71 o
  -3  39   6        3.07       -1.00      5.02 o
  -2  39   6       19.87       13.68      5.20 o
  -1  39   6        1.67       -5.99      5.99 o
   0  39   6       12.32        1.84      6.03 o
   1  39   6        1.55       -5.38      5.38 o
   2  39   6        3.79       -7.99      8.06 o
  -4  40   6        1.14       -5.46      7.30 o
  -3  40   6        6.61        1.66      5.48 o
  -2  40   6        0.04       -4.18      5.52 o
  -1  40   6        6.97        3.50      8.01 o
   0  40   6       50.47       41.19      7.74 o
   1  40   6        3.01       -5.96      5.96 o
   2  40   6        0.14       -8.90      8.90 o
  -3  41   6        0.70       -5.35      5.35 o
  -2  41   6       19.75       15.51      6.15 o
  -1  41   6        0.42       -8.16      8.16 o
   0  41   6       17.11       -1.52     10.54 o
   1  41   6        0.34       -9.30      9.30 o
  -3  42   6        0.09       -1.81      5.93 o
  -2  42   6        9.53       -2.46      5.96 o
  -1  42   6        6.91        4.89      7.20 o
   0  42   6        3.96       -1.83      6.77 o
   1  42   6        4.31       -9.23     13.24 o
  -2  43   6        3.97       -1.68      9.30 o
  -1  43   6        8.62        3.92      6.22 o
  -9   0   7        4.00        4.18      8.94 o
  -7   0   7        8.17       10.73      7.79 o
  -5   0   7       24.72       24.14      3.63 o
  -3   0   7      255.19      204.35      8.61 o
  -1   0   7     1078.33     1004.99     12.31 o
   1   0   7     2661.07     2495.97     48.11 o
   3   0   7       65.24       59.30      4.91 o
   5   0   7        0.94        3.04      4.45 o
   7   0   7        2.70        1.44      5.11 o
  -9   1   7        0.08        6.95      7.42 o
  -8   1   7        1.68        2.75      5.53 o
  -7   1   7        0.42       -0.06      5.03 o
  -6   1   7       14.59        8.00      2.65 o
  -5   1   7      100.13       99.50      3.75 o
  -4   1   7        2.99        1.16      1.94 o
  -3   1   7      101.42      123.60      4.06 o
  -2   1   7       26.83       23.66      1.98 o
  -1   1   7       95.47      104.56      2.64 o
   0   1   7       71.51       68.75      1.90 o
   1   1   7       42.74       54.03      3.25 o
   2   1   7       13.25       20.69      2.40 o
   3   1   7        9.09        6.61      1.91 o
   4   1   7       18.79       14.09      2.99 o
   5   1   7        2.98       -1.96      2.87 o
   6   1   7        0.00        2.59      3.49 o
   7   1   7        1.53        1.57      3.55 o
  -9   2   7        0.03        6.90      7.57 o
  -8   2   7       51.58       54.68      7.17 o
  -7   2   7      159.03      179.90      9.05 o
  -6   2   7        3.37        3.03      2.53 o
  -5   2   7       60.51       58.17      3.19 o
  -4   2   7      109.61      101.43      4.11 o
  -3   2   7       17.10       13.39      2.08 o
  -2   2   7        8.77       18.39      1.74 o
  -1   2   7      390.96      392.54      5.66 o
   0   2   7        0.04       -1.13      1.13 o
   1   2   7      252.08      239.94      5.08 o
   2   2   7      164.78      158.37      4.16 o
   3   2   7      123.56      128.92      4.55 o
   4   2   7      157.58      170.03      4.96 o
   5   2   7        1.44       -1.90      2.95 o
   6   2   7        4.35       -3.30      3.30 o
   7   2   7        2.03        3.22      4.14 o
  -9   3   7        6.39       -0.52      7.38 o
  -8   3   7        0.29        5.02      5.70 o
  -7   3   7       39.75       44.67      6.14 o
  -6   3   7      103.94      108.36      4.47 o
  -5   3   7       32.86       28.89      2.76 o
  -4   3   7      100.19       90.60      3.32 o
  -3   3   7      147.93      136.58      4.19 o
  -2   3   7      294.20      315.11      5.60 o
  -1   3   7        4.25        1.47      1.11 o
   0   3   7       23.70       27.34      1.87 o
   1   3   7        9.34        3.72      1.40 o
   2   3   7        1.31        4.29      1.61 o
   3   3   7       14.11       13.91      2.22 o
   4   3   7      200.90      187.54      5.03 o
   5   3   7        1.71        0.52      3.72 o
   6   3   7        5.75        7.23      3.49 o
   7   3   7        0.04        4.60      4.19 o
  -9   4   7       12.53        3.26      7.56 o
  -8   4   7        0.11        5.10      5.65 o
  -7   4   7        1.03       -2.88      6.04 o
  -6   4   7       45.96       51.29      3.67 o
  -5   4   7       48.90       35.40      2.94 o
  -4   4   7        0.53       -1.56      1.56 o
  -3   4   7      478.89      528.27      7.42 o
  -2   4   7       62.31       61.02      2.84 o
  -1   4   7      506.26      500.06      5.81 o
   0   4   7      824.92      806.51      9.43 o
   1   4   7      195.37      199.82      4.30 o
   2   4   7        6.61        3.72      1.75 o
   3   4   7      167.05      163.00      6.69 o
   4   4   7      308.22      299.11      6.16 o
   5   4   7       16.24       11.73      3.46 o
   6   4   7        0.01       -2.83      3.13 o
   7   4   7        0.27       -1.63      4.07 o
  -9   5   7        9.90       23.69      8.06 o
  -8   5   7       21.20       18.05      6.06 o
  -7   5   7       53.76       48.32      6.23 o
  -6   5   7      496.91      486.40      7.89 o
  -5   5   7        2.45        0.22      2.18 o
  -4   5   7      132.84      144.86      3.93 o
  -3   5   7       84.04       95.52      4.04 o
  -2   5   7      378.01      343.49      5.32 o
  -1   5   7        9.48        8.97      1.44 o
   0   5   7       42.72       44.92      2.87 o
   1   5   7       20.73       23.25      2.18 o
   2   5   7       32.20       34.83      2.89 o
   3   5   7      215.13      231.56      5.16 o
   4   5   7      263.91      263.86     12.02 o
   5   5   7       12.91       13.75      5.22 o
   6   5   7        3.23        3.67      3.64 o
   7   5   7        0.39        1.38      4.17 o
  -9   6   7       18.49       36.36      8.38 o
  -8   6   7        7.46       18.73      6.09 o
  -7   6   7      114.24      110.49      7.81 o
  -6   6   7      279.81      252.91      6.76 o
  -5   6   7        4.91        5.98      2.30 o
  -4   6   7        6.95       11.04      2.04 o
  -3   6   7       19.84       34.81      2.93 o
  -2   6   7       77.13       78.86      3.20 o
  -1   6   7      793.36      792.22      9.86 o
   0   6   7     1738.93     1702.41     18.68 o
   1   6   7        2.25        1.30      1.62 o
   2   6   7      286.01      266.95      6.10 o
   3   6   7      803.31      776.92      9.97 o
   4   6   7      237.00      237.83      8.97 o
   5   6   7       10.18       13.17      3.13 o
   6   6   7       12.14       16.97      4.15 o
   7   6   7        3.04        8.78      4.38 o
  -9   7   7        3.83        6.92      7.41 o
  -8   7   7       38.76       33.77      6.42 o
  -7   7   7        9.22       11.94      5.30 o
  -6   7   7       15.04       15.68      3.02 o
  -5   7   7       45.69       51.97      3.30 o
  -4   7   7        9.35        9.04      2.11 o
  -3   7   7      670.40      697.17      9.46 o
  -2   7   7       11.32       12.37      2.19 o
  -1   7   7       57.44       55.14      3.01 o
   0   7   7       56.67       59.30      3.76 o
   1   7   7       20.90       30.94      3.66 o
   2   7   7      171.28      172.26      5.43 o
   3   7   7      349.54      329.17      9.72 o
   4   7   7       43.02       50.61      5.50 o
   5   7   7       66.00       44.11      4.08 o
   6   7   7       11.54        0.64      3.65 o
   7   7   7        1.03       -1.72      4.03 o
  -9   8   7        0.40        3.33      7.39 o
  -8   8   7       23.42       31.18      6.57 o
  -7   8   7        8.76        3.45      6.64 o
  -6   8   7       19.50       20.75      3.37 o
  -5   8   7       58.67       46.89      3.14 o
  -4   8   7       24.12       25.74      2.53 o
  -3   8   7       48.09       48.74      3.33 o
  -2   8   7      409.35      386.76      6.93 o
  -1   8   7      520.44      493.61      6.44 o
   0   8   7       42.02       33.28      2.49 o
   1   8   7       62.76       64.85      4.30 o
   2   8   7       48.54       44.45      4.51 o
   3   8   7       44.41       51.73      3.52 o
   4   8   7        1.96        0.08      3.74 o
   5   8   7        3.16       -0.54      2.97 o
   6   8   7       34.40       55.82      5.92 o
   7   8   7        0.46       -0.43      4.13 o
  -9   9   7        9.06        6.11      7.60 o
  -8   9   7        7.10        7.86      5.79 o
  -7   9   7       13.16       14.34      5.36 o
  -6   9   7        0.02        1.59      2.68 o
  -5   9   7       28.41       29.68      3.40 o
  -4   9   7       27.07       23.06      2.58 o
  -3   9   7      543.25      533.13      8.30 o
  -2   9   7      252.46      222.50      5.81 o
  -1   9   7     1006.21     1074.67     10.19 o
   0   9   7      530.68      491.65      6.75 o
   1   9   7        2.38       -1.60      1.74 o
   2   9   7      101.55      111.07      6.46 o
   3   9   7      123.42      147.69      6.10 o
   4   9   7       22.43       19.96      4.61 o
   5   9   7        0.72        0.30      3.25 o
   6   9   7       15.53       20.36      4.31 o
   7   9   7        2.42        7.34      8.58 o
  -9  10   7       16.10       23.79      7.98 o
  -8  10   7        0.01       -2.64      5.54 o
  -7  10   7        0.52       -1.04      4.94 o
  -6  10   7        5.71        3.59      2.93 o
  -5  10   7       32.95       37.61      3.55 o
  -4  10   7      311.62      303.22      6.79 o
  -3  10   7       95.06      101.34      4.58 o
  -2  10   7      269.59      249.30     10.14 o
  -1  10   7      449.60      472.39      6.42 o
   0  10   7      385.67      369.11      5.36 o
   1  10   7       97.97      108.01     10.79 o
   2  10   7       34.36       31.45      4.29 o
   3  10   7      374.59      392.48      8.52 o
   4  10   7        4.08       -3.11      3.83 o
   5  10   7       26.06       30.53      5.14 o
   6  10   7        0.04       -3.36      3.36 o
  -9  11   7        3.94       11.88      9.63 o
  -8  11   7        0.28       -1.60      5.63 o
  -7  11   7       29.95       24.37      5.65 o
  -6  11   7      125.58      121.23      6.80 o
  -5  11   7        3.91       11.07      2.91 o
  -4  11   7        0.15       -0.40      2.15 o
  -3  11   7        9.13        4.67      2.36 o
  -2  11   7       20.93        9.59      3.83 o
  -1  11   7      130.14      124.87      3.66 o
   0  11   7      335.56      326.13      8.33 o
   1  11   7        0.85       -1.04      2.06 o
   2  11   7      423.54      408.98     10.78 o
   3  11   7       29.22       35.44      4.05 o
   4  11   7      102.06       96.25      8.25 o
   5  11   7        5.02        9.31      3.37 o
   6  11   7        0.85       -3.39      3.39 o
  -9  12   7        6.32       15.43      7.58 o
  -8  12   7        8.32       13.00      6.08 o
  -7  12   7        0.58       14.92      5.28 o
  -6  12   7       16.65       13.89      4.30 o
  -5  12   7      172.89      182.48      6.19 o
  -4  12   7       10.06        8.60      2.46 o
  -3  12   7       89.69       90.94      4.44 o
  -2  12   7        3.29        5.05      2.63 o
  -1  12   7      242.00      263.64      5.43 o
   0  12   7        0.08       -0.70      1.38 o
   1  12   7        9.03        7.52      1.87 o
   2  12   7       45.05       48.82      3.24 o
   3  12   7      174.52      231.00      7.48 o
   4  12   7       52.70       59.43      5.47 o
   5  12   7        0.16        2.41      3.06 o
   6  12   7        0.42       -1.67      3.54 o
  -9  13   7        9.33       15.50      7.74 o
  -8  13   7        1.69        8.84      5.94 o
  -7  13   7        6.43        9.87      5.16 o
  -6  13   7       17.34       16.47      3.46 o
  -5  13   7      169.50      170.02      6.31 o
  -4  13   7      265.91      249.44      5.66 o
  -3  13   7      175.35      176.90      5.63 o
  -2  13   7      107.94       97.79     13.61 o
  -1  13   7      114.88       92.82      4.32 o
   0  13   7      124.99      134.34      3.77 o
   1  13   7      402.19      412.34      7.54 o
   2  13   7        6.78        7.21      2.56 o
   3  13   7       41.12       50.86      5.45 o
   4  13   7      100.95       82.26      6.67 o
   5  13   7       13.91       26.72      5.42 o
   6  13   7        2.56        4.57      3.79 o
  -9  14   7        2.69       11.56      7.62 o
  -8  14   7       10.61        9.43      6.02 o
  -7  14   7        6.46        9.44      5.27 o
  -6  14   7        0.04        2.35      3.48 o
  -5  14   7        0.73        1.80      3.07 o
  -4  14   7       98.60       80.15      4.00 o
  -3  14   7       72.69       76.70      3.59 o
  -2  14   7      823.45      763.24     15.88 o
  -1  14   7       70.12       73.76      4.11 o
   0  14   7        1.10        0.98      1.62 o
   1  14   7       23.35       28.09      2.07 o
   2  14   7      680.68      615.41     11.71 o
   3  14   7       27.67       15.43      5.46 o
   4  14   7        0.95        5.91      3.78 o
   5  14   7        1.28       -2.59      3.02 o
   6  14   7        5.05       10.88      4.09 o
  -9  15   7        7.78        5.48      8.34 o
  -8  15   7        2.41       15.15      6.12 o
  -7  15   7       62.65       58.85      6.64 o
  -6  15   7        2.38        1.71      3.53 o
  -5  15   7        2.20       -1.77      2.87 o
  -4  15   7       49.58       78.23      5.95 o
  -3  15   7        7.32       14.59      2.43 o
  -2  15   7       87.39       71.10      8.28 o
  -1  15   7       56.17       44.04      3.76 o
   0  15   7        2.40       -0.09      1.78 o
   1  15   7       25.50       24.12      2.64 o
   2  15   7        7.98       12.46      3.38 o
   3  15   7       45.01       44.14      4.79 o
   4  15   7        0.07       -1.45      2.69 o
   5  15   7        2.56        1.19      3.24 o
   6  15   7        4.69        0.25      3.83 o
  -9  16   7        0.06        9.26      9.10 o
  -8  16   7        0.54       -2.32      7.10 o
  -7  16   7        6.06       13.24      5.22 o
  -6  16   7        4.88        5.53      3.75 o
  -5  16   7       95.40       92.60      6.01 o
  -4  16   7      345.79      318.48      7.10 o
  -3  16   7      100.25       91.89      4.98 o
  -2  16   7        1.00       -2.03      2.45 o
  -1  16   7       44.61       38.07      4.10 o
   0  16   7        3.91        6.48      2.57 o
   1  16   7       72.86       69.71      3.48 o
   2  16   7       68.80       62.67      3.17 o
   3  16   7        0.41        2.06      3.14 o
   4  16   7        4.99        8.02      3.40 o
   5  16   7        3.33        6.18      3.37 o
   6  16   7       13.17       15.15      4.37 o
  -8  17   7        1.96       -2.69      6.66 o
  -7  17   7        3.59        9.61      6.29 o
  -6  17   7        6.02        6.27      4.29 o
  -5  17   7       44.91       38.55      4.23 o
  -4  17   7      264.57      257.80      6.64 o
  -3  17   7      241.66      242.51      7.04 o
  -2  17   7      164.98      140.66      7.43 o
  -1  17   7      259.26      228.51      9.16 o
   0  17   7      128.77      128.31      4.61 o
   1  17   7       94.93       87.15      4.00 o
   2  17   7        7.27        7.15      2.19 o
   3  17   7       15.64       20.25      2.58 o
   4  17   7        1.05        4.70      3.06 o
   5  17   7        8.89       11.61      3.79 o
   6  17   7        1.08        0.79      3.98 o
  -8  18   7        2.49       -5.80      7.95 o
  -7  18   7        7.07        7.82      9.87 o
  -6  18   7        9.19        9.35      4.46 o
  -5  18   7        3.65        2.89      3.23 o
  -4  18   7       14.22       19.70      3.28 o
  -3  18   7       11.82       15.26      2.88 o
  -2  18   7       21.90       22.27      3.46 o
  -1  18   7      189.67      209.29      6.46 o
   0  18   7      373.48      336.34      7.58 o
   1  18   7      127.45      117.10      4.60 o
   2  18   7       34.18       35.03      3.10 o
   3  18   7       18.12       23.67      3.40 o
   4  18   7       33.48       39.07      4.41 o
   5  18   7        3.32        5.51      3.62 o
   6  18   7        3.85        5.90      3.83 o
  -8  19   7       18.63       28.92     12.61 o
  -7  19   7        4.25       -0.08      6.30 o
  -6  19   7       37.56       43.23      5.62 o
  -5  19   7       56.54       59.13      5.01 o
  -4  19   7      123.00      120.36      5.45 o
  -3  19   7       42.10       38.53      3.82 o
  -2  19   7       74.22       62.28      4.73 o
  -1  19   7      272.74      260.51      9.97 o
   0  19   7        4.86        5.37      2.69 o
   1  19   7       15.41       21.21      3.30 o
   2  19   7       69.89       73.22      4.72 o
   3  19   7        0.90        1.79      3.44 o
   4  19   7        0.26       -1.33      3.73 o
   5  19   7       10.68        8.27      3.79 o
   6  19   7        0.07        4.40      4.84 o
  -8  20   7       10.35        7.18      8.53 o
  -7  20   7       16.98       19.69      7.25 o
  -6  20   7       43.82       49.70      6.96 o
  -5  20   7        1.74        4.88      3.51 o
  -4  20   7       20.47       27.00      3.68 o
  -3  20   7      334.37      343.71      8.80 o
  -2  20   7      203.76      205.49      7.44 o
  -1  20   7      922.11      882.27     13.35 o
   0  20   7       46.29       52.06      4.19 o
   1  20   7       15.64       15.59      3.27 o
   2  20   7       81.84       85.22      5.66 o
   3  20   7      194.19      177.92      6.78 o
   4  20   7        0.97       -2.54      3.59 o
   5  20   7        6.30        1.51      3.48 o
   6  20   7        0.10       -4.03      4.03 o
  -8  21   7        3.74       -2.86     14.41 o
  -7  21   7       16.36       31.29      7.75 o
  -6  21   7       39.41       51.98      6.02 o
  -5  21   7       74.86       53.48      4.99 o
  -4  21   7        6.94       11.28      3.28 o
  -3  21   7       32.93       48.68      3.82 o
  -2  21   7      436.41      448.05      9.92 o
  -1  21   7       65.98       65.07      4.79 o
   0  21   7        0.69        6.72      2.94 o
   1  21   7       13.51       14.38      3.20 o
   2  21   7        1.71        4.75      2.97 o
   3  21   7        4.63       10.23      3.84 o
   4  21   7        7.65        5.94      3.53 o
   5  21   7       19.56       21.87      4.66 o
   6  21   7        0.02        4.80      4.41 o
  -8  22   7        7.28        7.06      8.52 o
  -7  22   7       13.38       17.98      7.14 o
  -6  22   7       45.14       52.38      6.03 o
  -5  22   7        7.78        8.73      3.68 o
  -4  22   7       75.50       72.14      5.10 o
  -3  22   7        0.15        2.42      2.81 o
  -2  22   7       20.12       34.47      4.33 o
  -1  22   7        3.19        3.96      3.03 o
   0  22   7      345.24      368.08      9.31 o
   1  22   7        0.20       -2.62      2.62 o
   2  22   7       24.38       23.41      3.82 o
   3  22   7        0.65       -0.49      3.15 o
   4  22   7        3.47        4.66      3.62 o
   5  22   7        0.21       -1.51      3.65 o
  -8  23   7       16.33       18.72     17.07 o
  -7  23   7        6.21       -5.55      6.58 o
  -6  23   7       29.36       25.90      5.37 o
  -5  23   7        0.09       -3.29      3.29 o
  -4  23   7      104.60      103.60      5.77 o
  -3  23   7       55.54       50.64      4.10 o
  -2  23   7      629.51      601.95     11.84 o
  -1  23   7        8.22        7.20      3.14 o
   0  23   7      136.06      132.59      6.30 o
   1  23   7       48.13       50.81      4.47 o
   2  23   7       10.64       11.22      3.47 o
   3  23   7        6.15        4.08      3.32 o
   4  23   7        4.12        4.51      3.86 o
   5  23   7        3.44        5.39      3.85 o
  -8  24   7        3.90        5.61     13.34 o
  -7  24   7       31.06       40.77      8.22 o
  -6  24   7        0.59        0.18      4.61 o
  -5  24   7        1.84        1.24      3.59 o
  -4  24   7       50.20       66.38      5.12 o
  -3  24   7        3.14        9.15      3.21 o
  -2  24   7        6.76        2.34      3.60 o
  -1  24   7        2.22        2.16      3.20 o
   0  24   7       14.51       11.57      3.25 o
   1  24   7        0.71        1.63      2.94 o
   2  24   7       48.44       37.00      4.46 o
   3  24   7       14.93       10.70      3.73 o
   4  24   7        3.20        6.68      4.05 o
   5  24   7        0.26       -0.26      3.70 o
  -8  25   7        8.57       19.69      9.74 o
  -7  25   7        3.20        3.98      7.31 o
  -6  25   7        3.43        6.77      4.86 o
  -5  25   7        0.61        3.86      3.62 o
  -4  25   7      124.90      136.16      6.95 o
  -3  25   7      113.09      127.32      5.74 o
  -2  25   7        8.74        9.18      4.28 o
  -1  25   7        4.29        5.04      3.41 o
   0  25   7        3.74        1.45      2.96 o
   1  25   7        1.96        2.03      3.05 o
   2  25   7        2.41        0.61      3.87 o
   3  25   7        2.92        2.77      3.62 o
   4  25   7        8.67       14.78      4.45 o
   5  25   7       13.18        8.00      4.20 o
  -7  26   7       19.34       12.39     15.56 o
  -6  26   7       19.28       20.65      5.67 o
  -5  26   7        3.54        1.90      3.86 o
  -4  26   7       53.00       48.76      5.17 o
  -3  26   7      121.68      114.85      5.91 o
  -2  26   7       80.86       92.18      6.15 o
  -1  26   7      182.73      174.12      7.85 o
   0  26   7       24.80       27.02      4.01 o
   1  26   7       42.94       31.45      4.52 o
   2  26   7        5.43       -1.38      3.16 o
   3  26   7        2.11        2.52      4.05 o
   4  26   7       11.66        4.12      4.22 o
   5  26   7       10.66        8.87      4.35 o
  -7  27   7        0.57        1.06      9.20 o
  -6  27   7       44.82       47.82      6.47 o
  -5  27   7       10.32       12.58      4.56 o
  -4  27   7      158.25      172.64      7.91 o
  -3  27   7        1.69        0.86      3.28 o
  -2  27   7        4.05       -0.01      3.57 o
  -1  27   7        7.78        1.37      3.48 o
   0  27   7        5.12        3.74      3.05 o
   1  27   7        0.16        4.46      4.01 o
   2  27   7       17.12        9.65      3.77 o
   3  27   7        6.25        7.66      4.17 o
   4  27   7        2.35       -0.19      4.32 o
   5  27   7        0.04        0.64      4.17 o
  -7  28   7       12.72       13.10     10.97 o
  -6  28   7       15.88        6.32      5.39 o
  -5  28   7        0.13       -0.70      4.11 o
  -4  28   7        0.01        5.87      5.09 o
  -3  28   7        2.27        2.97      3.52 o
  -2  28   7       13.97       11.99      3.95 o
  -1  28   7        0.94        2.51      3.56 o
   0  28   7       37.22       38.53      4.70 o
   1  28   7        3.60       -1.01      3.15 o
   2  28   7        7.34       -0.18      3.99 o
   3  28   7       39.83       45.04      5.60 o
   4  28   7        0.46       -2.09      4.10 o
   5  28   7        7.24        6.72      4.50 o
  -7  29   7        0.04        1.53     10.38 o
  -6  29   7        2.78       -0.16      5.19 o
  -5  29   7       11.17        9.57      4.70 o
  -4  29   7       19.41       29.09      4.91 o
  -3  29   7      137.97      130.30      6.95 o
  -2  29   7       34.75       43.78      5.68 o
  -1  29   7       46.77       44.53      5.98 o
   0  29   7        2.96        0.00      3.44 o
   1  29   7        5.13        8.82      4.16 o
   2  29   7        2.42        1.96      3.73 o
   3  29   7        0.02       -2.16      4.02 o
   4  29   7        0.01        0.87      4.44 o
  -7  30   7        0.09       10.84      8.55 o
  -6  30   7        1.79       -2.14      5.21 o
  -5  30   7        0.20        0.29      4.86 o
  -4  30   7        0.02        2.34      4.15 o
  -3  30   7        5.62       10.50      4.05 o
  -2  30   7       40.46       43.10      5.68 o
  -1  30   7       23.19       13.42      4.32 o
   0  30   7       60.45       76.82      6.06 o
   1  30   7        2.53        1.61      3.65 o
   2  30   7        0.01       -3.26      3.26 o
   3  30   7       10.07        6.61      4.62 o
   4  30   7        0.51       -1.41      7.60 o
  -6  31   7       16.86       20.96      6.09 o
  -5  31   7        0.31       -5.67      5.67 o
  -4  31   7       11.58       13.85      4.71 o
  -3  31   7       17.16       15.37      4.47 o
  -2  31   7       20.61       20.47      5.24 o
  -1  31   7        0.29       -1.93      3.80 o
   0  31   7       10.09        8.42      4.08 o
   1  31   7       11.09       10.31      4.13 o
   2  31   7        0.11        3.30      3.86 o
   3  31   7        0.94       -2.74      4.36 o
   4  31   7        1.49        2.29      4.91 o
  -6  32   7        0.28       -6.68      6.68 o
  -5  32   7        6.72        4.33      5.32 o
  -4  32   7       27.79       20.20      5.08 o
  -3  32   7       24.88       28.17      4.91 o
  -2  32   7       21.58       18.57      5.87 o
  -1  32   7        2.56        8.16      4.36 o
   0  32   7       38.27       33.37      5.14 o
   1  32   7        0.81        2.70      3.89 o
   2  32   7        0.19       -3.33      3.66 o
   3  32   7        2.33       -1.03      6.05 o
   4  32   7        2.68        1.48      6.15 o
  -6  33   7        0.22        4.32      9.34 o
  -5  33   7        0.02       -4.84      5.10 o
  -4  33   7        2.52       -2.06      4.41 o
  -3  33   7       14.03        8.09      4.75 o
  -2  33   7        1.25        2.11      5.14 o
  -1  33   7        4.37       -1.86      4.27 o
   0  33   7        8.70        6.55      4.27 o
   1  33   7       16.78        5.60      4.22 o
   2  33   7       16.93       12.14      4.44 o
   3  33   7        0.00       -6.42      6.42 o
  -6  34   7        2.70        0.23      8.59 o
  -5  34   7        0.17       -5.25      5.33 o
  -4  34   7       26.70       19.66      5.33 o
  -3  34   7       16.96       13.83      4.75 o
  -2  34   7        1.24       -4.85      4.85 o
  -1  34   7        3.16        5.74      4.74 o
   0  34   7        1.47       -4.15      4.15 o
   1  34   7        0.00       -3.36      4.20 o
   2  34   7       11.04        2.06      4.64 o
   3  34   7        1.45       -5.03      5.03 o
  -5  35   7        0.10       -4.25      5.52 o
  -4  35   7        1.27       -0.91      4.77 o
  -3  35   7        0.02        1.88      4.32 o
  -2  35   7        2.48       -5.79      5.79 o
  -1  35   7       13.73       10.15      5.66 o
   0  35   7        2.40       -0.96      4.70 o
   1  35   7        0.08       -2.57      4.42 o
   2  35   7        0.21        3.90      4.35 o
   3  35   7       14.20        8.74      5.63 o
  -5  36   7        4.65       -2.45      6.22 o
  -4  36   7        0.59        7.47      4.87 o
  -3  36   7       12.03       17.23      5.93 o
  -2  36   7        7.40        2.00      5.78 o
  -1  36   7       39.57       29.82      6.73 o
   0  36   7       17.41        7.11      4.64 o
   1  36   7        0.05       -4.11      4.11 o
   2  36   7        4.40       -2.86      5.74 o
   3  36   7        1.23        2.32      5.34 o
  -5  37   7        1.93       -7.72      7.72 o
  -4  37   7        3.68       -6.27      6.27 o
  -3  37   7       23.16        5.79      5.61 o
  -2  37   7        1.29       -3.99      5.90 o
  -1  37   7       19.34       -3.25      5.89 o
   0  37   7        0.67       -7.27      7.33 o
   1  37   7        0.73       -4.70      4.70 o
   2  37   7        0.05       -4.74      4.74 o
  -4  38   7        5.57       -2.95      7.33 o
  -3  38   7        5.69       -2.28      5.54 o
  -2  38   7       14.01        4.55      6.43 o
  -1  38   7        5.01       -0.69      6.05 o
   0  38   7       11.78        7.66      6.51 o
   1  38   7        3.57       -1.67      5.55 o
   2  38   7        0.22       -8.90      8.90 o
  -4  39   7        0.01       -0.93      6.59 o
  -3  39   7        0.33       -2.84      5.57 o
  -2  39   7        0.00       -3.09      6.19 o
  -1  39   7        0.24        4.39      6.21 o
   0  39   7        5.51       -1.65      5.88 o
   1  39   7        0.92       -5.23      5.23 o
  -3  40   7        1.42       -5.73      5.73 o
  -2  40   7        2.83        2.03      6.62 o
  -1  40   7       14.39        8.97      7.08 o
   0  40   7        3.09        0.32      6.08 o
   1  40   7        5.54       -1.30      5.51 o
  -3  41   7        0.11      -10.32     10.32 o
  -2  41   7        4.22       -6.98      9.25 o
  -1  41   7        0.35        1.68      6.79 o
   0  41   7        0.35       -5.93      6.04 o
  -1  42   7        8.19       -7.46     12.23 o
  -8   0   8        6.69        9.83      7.79 o
  -6   0   8      269.13      217.10      7.38 o
  -4   0   8       11.03       21.53      3.73 o
   0   0   8      121.04      136.76      4.11 o
   2   0   8      144.59      123.31      5.78 o
   4   0   8       98.51       90.03     11.45 o
   6   0   8        0.42       -2.01      4.51 o
  -9   1   8        0.70       -6.08      6.08 o
  -8   1   8        6.68        7.07      5.51 o
  -7   1   8        0.10        2.28      4.71 o
  -6   1   8        1.35        6.07      2.42 o
  -5   1   8        1.81       -1.36      2.25 o
  -4   1   8       16.68       13.35      2.44 o
  -3   1   8       10.05        8.95      2.10 o
  -1   1   8       13.32       12.24      1.37 o
   0   1   8        3.19        2.53      0.97 o
   1   1   8      233.71      224.15      5.28 o
   2   1   8        1.70        3.21      2.16 o
   3   1   8      569.44      495.24     13.33 o
   4   1   8       17.92       20.46      4.07 o
   5   1   8        5.72        9.80      3.53 o
   6   1   8        2.47        4.35      3.43 o
  -9   2   8        0.66        4.28      6.28 o
  -8   2   8        6.53        3.29      5.39 o
  -7   2   8        0.19       -0.80      4.46 o
  -6   2   8       50.48       57.42      3.46 o
  -5   2   8       19.02       20.14      2.92 o
  -4   2   8       29.98       30.02      2.90 o
  -3   2   8      322.66      331.69      5.81 o
  -2   2   8       54.66        8.55      5.80 o
  -1   2   8       99.45      112.62      3.16 o
   0   2   8        8.77       10.80      1.39 o
   1   2   8        0.55        1.86      1.35 o
   2   2   8      326.43      298.77      8.41 o
   3   2   8       58.53       68.76      4.57 o
   4   2   8        8.87        6.63      4.09 o
   5   2   8       33.23       20.14      4.44 o
   6   2   8        0.55       -1.49      3.28 o
  -9   3   8        1.62        0.56      8.61 o
  -8   3   8       19.30       18.38      5.86 o
  -7   3   8       14.72       20.52      5.09 o
  -6   3   8       25.61       28.83      3.71 o
  -5   3   8       64.35       74.55      4.34 o
  -4   3   8        0.00       -0.22      2.00 o
  -3   3   8       71.86       74.75      3.47 o
  -1   3   8       12.20        5.86      1.42 o
   0   3   8      454.41      449.32      6.70 o
   1   3   8     1367.35     1328.05     13.23 o
   2   3   8        9.27       17.06      2.15 o
   3   3   8      112.69      121.00      6.70 o
   4   3   8       44.64       43.84      4.55 o
   5   3   8        3.97        5.32      3.88 o
   6   3   8        5.98        4.18      3.13 o
  -9   4   8        0.02        1.14      7.06 o
  -8   4   8        3.63        2.82      5.38 o
  -7   4   8        1.14        6.86      5.17 o
  -6   4   8       37.61       40.73      3.51 o
  -5   4   8       33.68       42.76      3.66 o
  -4   4   8       86.30      102.82      4.49 o
  -3   4   8       41.89       42.72      3.16 o
  -2   4   8       51.42       27.45     12.88 o
  -1   4   8       81.61       92.76      2.88 o
   0   4   8       66.77       78.18      3.35 o
   1   4   8        3.41        5.92      1.91 o
   2   4   8      139.79      144.07      5.85 o
   3   4   8      118.45      122.23      4.94 o
   4   4   8        5.71        9.51      5.41 o
   5   4   8       30.49       27.04      4.86 o
   6   4   8        0.41        7.83      4.32 o
  -9   5   8        0.03       -0.08      6.18 o
  -8   5   8        3.53       13.84      5.74 o
  -7   5   8       49.29       52.75      6.25 o
  -6   5   8      226.71      221.17      6.14 o
  -5   5   8        4.01        1.62      2.58 o
  -4   5   8      149.39      153.81      5.36 o
  -3   5   8      461.00      443.01      7.94 o
  -1   5   8      495.72      488.96      6.79 o
   0   5   8       34.05       28.37      2.73 o
   1   5   8      209.94      207.64      5.26 o
   2   5   8       26.26       30.19      3.74 o
   3   5   8       18.05       11.09      2.97 o
   4   5   8       16.59       18.34      4.03 o
   5   5   8        6.14        7.07      5.41 o
   6   5   8        2.57       -4.53      4.53 o
  -9   6   8        0.14        1.91      8.78 o
  -8   6   8        0.08       -4.07      5.41 o
  -7   6   8       65.47       67.62      8.05 o
  -6   6   8        0.23       -0.04      2.53 o
  -5   6   8       76.01       66.89      3.64 o
  -4   6   8       36.27       30.99      3.24 o
  -3   6   8        8.89        8.74      2.42 o
  -2   6   8      604.31      589.12     16.89 o
  -1   6   8      483.54      462.44      8.00 o
   0   6   8        0.13       -1.68      1.68 o
   1   6   8        4.67        4.39      2.11 o
   2   6   8      173.93      202.29      6.19 o
   3   6   8       64.30       53.98      4.21 o
   4   6   8        0.01        2.82      3.55 o
   5   6   8        7.58        9.19      3.92 o
   6   6   8        2.10       -0.51      4.70 o
  -9   7   8        1.10        8.37      6.44 o
  -8   7   8        0.38        3.23      5.46 o
  -7   7   8        0.12        3.39      4.10 o
  -6   7   8        9.84       13.62      3.09 o
  -5   7   8        0.68        3.15      2.20 o
  -4   7   8      110.57      110.28      5.72 o
  -3   7   8       82.34       86.24      4.56 o
  -2   7   8       13.02        4.08      3.19 o
  -1   7   8      166.53      146.89      4.61 o
   0   7   8       96.95      105.09      6.70 o
   1   7   8       71.82       67.65      3.94 o
   2   7   8      203.85      181.98      7.17 o
   3   7   8       13.36       11.98      4.18 o
   4   7   8      172.52      159.71      7.80 o
   5   7   8        9.11       16.63      5.42 o
   6   7   8        1.67       -4.05      4.98 o
  -9   8   8        1.22       -5.65      7.33 o
  -8   8   8       51.79       46.26      6.50 o
  -7   8   8        4.92       -1.29      4.81 o
  -6   8   8       56.82       59.82      4.24 o
  -5   8   8      317.47      316.20      5.89 o
  -4   8   8       17.83       10.37      2.67 o
  -3   8   8       24.47       31.67      3.33 o
  -2   8   8       77.26       44.72     20.95 o
  -1   8   8       31.35       14.56      4.09 o
   0   8   8        0.90        0.12      1.90 o
   1   8   8        7.25       12.48      3.29 o
   2   8   8       55.25       60.89      4.64 o
   3   8   8       12.37       12.61      5.48 o
   4   8   8      185.65      182.18     11.05 o
   5   8   8        8.67        5.00      4.42 o
   6   8   8        0.04        0.36      6.25 o
  -9   9   8        0.00        3.33      7.46 o
  -8   9   8       21.98       22.81      5.85 o
  -7   9   8        4.96        2.45      4.89 o
  -6   9   8       58.83       52.82      4.07 o
  -5   9   8       44.41       54.49      3.36 o
  -4   9   8        6.22        6.53      2.69 o
  -3   9   8      228.00      246.77      7.86 o
  -2   9   8      129.04       61.73     29.37 o
  -1   9   8      113.22       97.15      3.68 o
   0   9   8      192.38      169.45      9.89 o
   1   9   8       48.87       43.32      4.57 o
   2   9   8        0.02       -1.82      2.75 o
   3   9   8       93.62      101.42      5.17 o
   4   9   8       34.67       40.49      5.27 o
   5   9   8       10.86       23.05      5.43 o
   6   9   8        5.94       -1.56      4.87 o
  -9  10   8        1.16       -4.85      8.02 o
  -8  10   8        0.02        6.51      6.57 o
  -7  10   8       58.69       58.04      6.80 o
  -6  10   8       15.93       14.57      3.25 o
  -5  10   8      422.21      373.56      6.71 o
  -4  10   8       27.49       30.62      3.49 o
  -3  10   8      322.55      319.51      7.42 o
  -2  10   8        0.00        7.07      2.79 o
  -1  10   8       24.54       27.90      2.54 o
   0  10   8      162.37      172.32      8.57 o
   1  10   8       32.85       39.48      4.75 o
   2  10   8       79.48       74.44      5.90 o
   3  10   8       89.25      106.25      5.46 o
   4  10   8      253.05      241.76      9.57 o
   5  10   8       89.33       82.46      8.61 o
   6  10   8        8.57        7.46      5.41 o
  -9  11   8        5.90        7.19      8.69 o
  -8  11   8        0.16        4.47      6.92 o
  -7  11   8        7.67       -0.96      5.22 o
  -6  11   8        5.99        6.26      3.11 o
  -5  11   8       20.96       26.92      3.05 o
  -4  11   8      253.55      220.26      6.56 o
  -3  11   8      541.71      493.32      9.35 o
  -2  11   8       72.24       30.31     18.05 o
  -1  11   8        0.16       -0.34      2.05 o
   0  11   8        4.55        1.01      1.71 o
   1  11   8       27.81       38.02      4.72 o
   2  11   8       38.12       52.31      5.49 o
   3  11   8      162.72      190.59     13.75 o
   4  11   8        0.29       -3.63      3.63 o
   5  11   8        3.09       -1.05      4.54 o
   6  11   8       29.25       43.30      8.18 o
  -9  12   8        0.37        4.30      8.78 o
  -8  12   8        2.09       -3.04      9.16 o
  -7  12   8        4.41       -5.53      5.53 o
  -6  12   8       10.01       11.87      3.28 o
  -5  12   8       36.41       41.35      3.37 o
  -4  12   8        0.39       -2.45      2.56 o
  -3  12   8      609.65      615.83     10.62 o
  -2  12   8      298.09      225.00     52.96 o
  -1  12   8      718.66      652.21      9.73 o
   0  12   8      372.22      388.20      5.72 o
   1  12   8        7.91        6.89      4.32 o
   2  12   8      321.75      305.22      9.92 o
   3  12   8      471.82      489.77     11.84 o
   4  12   8       10.20        8.33      7.95 o
   5  12   8       14.46        8.62      4.90 o
   6  12   8        1.08        8.12      6.63 o
  -9  13   8        0.85        8.96      8.88 o
  -8  13   8        5.01        8.15      7.07 o
  -7  13   8       19.85        9.02      6.36 o
  -6  13   8        4.36       10.72      3.69 o
  -5  13   8        4.26        4.82      2.67 o
  -4  13   8       15.10        6.96      2.91 o
  -3  13   8        0.14        3.27      2.79 o
  -2  13   8        0.21        1.75      2.31 o
  -1  13   8      163.01      164.87      5.21 o
   0  13   8      178.29      186.60      6.53 o
   1  13   8      468.54      439.77      7.87 o
   2  13   8        0.02        6.81      3.48 o
   3  13   8       34.03       40.48      6.01 o
   4  13   8        1.54        0.85      4.02 o
   5  13   8       16.51       10.69      5.18 o
   6  13   8        0.01        0.77      5.24 o
  -9  14   8        2.36        5.90      9.30 o
  -8  14   8       18.73       30.46      7.80 o
  -7  14   8        1.62        3.65      5.97 o
  -6  14   8       10.42       11.98      3.83 o
  -5  14   8        6.44       11.49      3.66 o
  -4  14   8       25.34       15.26      3.28 o
  -3  14   8        1.68        0.21      2.80 o
  -2  14   8      242.85      220.83      6.47 o
  -1  14   8      883.46      821.86     11.47 o
   0  14   8      117.38      107.32      5.34 o
   1  14   8      774.37      731.66     12.84 o
   2  14   8        0.67       11.34      3.32 o
   3  14   8       12.34       27.48      4.53 o
   4  14   8       10.53       17.07      4.30 o
   5  14   8       26.13       30.32      6.08 o
   6  14   8        0.82       -0.29      5.27 o
  -8  15   8       17.58       25.12      7.58 o
  -7  15   8       11.34       11.88      6.33 o
  -6  15   8        0.50        4.47      3.64 o
  -5  15   8      135.51      127.28      5.08 o
  -4  15   8       95.30      112.02      5.57 o
  -3  15   8       65.58       59.69      4.65 o
  -2  15   8      322.02      298.47      7.37 o
  -1  15   8       70.31       75.08      4.74 o
   0  15   8       46.06       31.64      2.75 o
   1  15   8       29.93       47.64      6.35 o
   2  15   8     1385.52     1310.75     19.35 o
   3  15   8       14.01       19.06      4.40 o
   4  15   8       14.16        5.21      3.91 o
   5  15   8       25.67       35.58      8.72 o
   6  15   8        0.56        3.24      6.31 o
  -8  16   8        0.23        5.25      7.02 o
  -7  16   8        0.38       -5.76      5.76 o
  -6  16   8        6.36        4.26      4.48 o
  -5  16   8      270.81      274.99      8.44 o
  -4  16   8      342.90      340.14      8.12 o
  -3  16   8        0.17       -0.38      2.80 o
  -2  16   8        9.29        9.86      2.84 o
  -1  16   8       47.45       55.72      4.06 o
   0  16   8      101.11      101.56      4.20 o
   1  16   8        2.00        0.63      3.01 o
   2  16   8      144.20      173.59     10.71 o
   3  16   8       16.19        8.68      4.22 o
   4  16   8        0.58        2.62      4.74 o
   5  16   8        0.43       -4.29      5.01 o
   6  16   8        1.55        7.19      6.10 o
  -8  17   8        0.00       -2.95      6.65 o
  -7  17   8        4.98       -4.88      6.12 o
  -6  17   8       21.00       24.99      4.43 o
  -5  17   8       13.43       15.77      3.51 o
  -4  17   8      174.70      167.20      6.85 o
  -3  17   8        1.42        3.96      3.02 o
  -2  17   8        4.07        0.87      2.71 o
  -1  17   8      746.67      671.12     12.39 o
   0  17   8      180.65      183.08      6.39 o
   1  17   8        3.18        4.39      2.36 o
   2  17   8        4.81        6.22      4.67 o
   3  17   8        0.07       -2.61      3.79 o
   4  17   8        2.17       -1.61      3.76 o
   5  17   8       15.26       22.86      7.05 o
  -8  18   8        0.05       -0.99      6.93 o
  -7  18   8        0.01        2.59      6.36 o
  -6  18   8        3.84        8.89      3.92 o
  -5  18   8       30.62       25.60      3.87 o
  -4  18   8        3.04        2.89      3.15 o
  -3  18   8       44.72       27.87      4.32 o
  -2  18   8       78.82       63.95      4.70 o
  -1  18   8      317.26      312.61      9.34 o
   0  18   8       96.72       85.18      4.95 o
   1  18   8       33.52       39.08      3.46 o
   2  18   8        0.01        5.56      3.62 o
   3  18   8       56.49       53.27      6.16 o
   4  18   8        4.48        1.82      3.86 o
   5  18   8        3.81       11.25      5.78 o
  -8  19   8        2.08       -6.57      6.86 o
  -7  19   8        7.11       -4.19      6.26 o
  -6  19   8       45.43       46.59      5.19 o
  -5  19   8      109.32      113.55      5.93 o
  -4  19   8       10.94       13.66      3.51 o
  -3  19   8       21.71       18.40      3.67 o
  -2  19   8        0.45        0.77      2.72 o
  -1  19   8        4.85        2.50      3.15 o
   0  19   8       39.96       45.89      4.31 o
   1  19   8       21.34        9.76      2.41 o
   2  19   8       73.28       65.74      5.80 o
   3  19   8       40.65       29.96      6.48 o
   4  19   8        7.92        4.52      4.77 o
   5  19   8        6.87        5.01      5.53 o
  -8  20   8        6.53        9.15      9.32 o
  -7  20   8        1.99       -5.87      5.87 o
  -6  20   8       19.28       14.44      4.32 o
  -5  20   8        0.36        2.06      3.31 o
  -4  20   8       55.40       55.95      4.81 o
  -3  20   8       45.96       46.97      5.34 o
  -2  20   8       59.82       54.47      4.67 o
  -1  20   8        2.73        3.41      3.67 o
   0  20   8      203.03      197.68      6.89 o
   1  20   8       12.25       17.91      3.21 o
   2  20   8      249.01      221.18      7.53 o
   3  20   8        5.32        3.88      5.89 o
   4  20   8        3.53        5.10      5.39 o
   5  20   8       16.16       13.76      6.16 o
  -8  21   8       43.38       47.06     10.54 o
  -7  21   8        0.29        5.93      8.12 o
  -6  21   8        1.40        3.07      4.14 o
  -5  21   8       20.55       16.07      4.12 o
  -4  21   8      215.47      212.07      6.63 o
  -3  21   8        0.58       -0.01      3.18 o
  -2  21   8       21.83       23.09      3.81 o
  -1  21   8       71.00       82.51      5.20 o
   0  21   8       55.59       46.32      4.30 o
   1  21   8        1.64        0.70      2.62 o
   2  21   8       61.88       76.62      5.30 o
   3  21   8       16.46        9.27      9.44 o
   4  21   8        4.56        8.66      7.43 o
   5  21   8        4.09       -0.99      5.72 o
  -8  22   8        7.12       10.10     10.10 o
  -7  22   8        4.09       -6.17      6.17 o
  -6  22   8       51.31       60.34      5.50 o
  -5  22   8       13.71       19.57      4.23 o
  -4  22   8       14.92       19.64      3.52 o
  -3  22   8        2.30        2.43      3.17 o
  -2  22   8       13.40       17.02      4.43 o
  -1  22   8       10.69       12.13      3.25 o
   0  22   8       16.27       13.46      4.12 o
   1  22   8        6.05        2.47      3.06 o
   2  22   8       29.53       31.74      3.88 o
   3  22   8       50.60       52.46      6.41 o
   4  22   8        0.00        2.26      5.67 o
   5  22   8        3.67        3.59      5.38 o
  -8  23   8        1.08       -4.57      9.54 o
  -7  23   8        0.81        1.79      9.56 o
  -6  23   8        5.51        7.08      4.32 o
  -5  23   8        2.81        2.20      3.74 o
  -4  23   8       83.53       74.16      5.05 o
  -3  23   8       76.51       65.19      5.55 o
  -2  23   8      204.43      196.78      7.92 o
  -1  23   8      134.13      121.21      6.36 o
   0  23   8        0.80       -0.07      2.73 o
   1  23   8        9.03        4.26      3.34 o
   2  23   8       14.29       23.68      3.73 o
   3  23   8      128.57      117.50      6.19 o
   4  23   8        0.10       -4.49      5.34 o
   5  23   8        4.41        0.00      5.10 o
  -7  24   8        0.67       -5.45      6.60 o
  -6  24   8        4.35        8.65      4.39 o
  -5  24   8        0.48        8.23      4.40 o
  -4  24   8       39.08       46.50      4.54 o
  -3  24   8        8.60        2.21      3.55 o
  -2  24   8        7.33        5.37      3.58 o
  -1  24   8       44.27       37.62      4.25 o
   0  24   8       12.93        9.39      3.26 o
   1  24   8        1.29        2.25      3.93 o
   2  24   8        5.70        9.26      4.43 o
   3  24   8       74.81       68.92      5.58 o
   4  24   8        8.73        6.62      4.65 o
   5  24   8        0.34        0.65      5.24 o
  -7  25   8        0.00       -6.59      6.59 o
  -6  25   8       14.23        8.30      4.39 o
  -5  25   8        1.32       -1.18      4.02 o
  -4  25   8        0.02       -1.26      3.69 o
  -3  25   8        3.06       -3.54      3.57 o
  -2  25   8       46.87       56.01      5.28 o
  -1  25   8        3.14        3.45      3.28 o
   0  25   8       29.68       30.52      3.95 o
   1  25   8       40.92       46.34      4.85 o
   2  25   8        5.10        8.37      3.52 o
   3  25   8       22.47       24.00      4.33 o
   4  25   8        1.87       10.10      3.83 o
  -7  26   8        0.02       -5.72      5.72 o
  -6  26   8       27.73       32.67      6.11 o
  -5  26   8        0.35        1.69      3.98 o
  -4  26   8       29.82       29.69      4.86 o
  -3  26   8        7.22        2.52      3.82 o
  -2  26   8       15.01       16.30      4.10 o
  -1  26   8       18.50       16.86      3.76 o
   0  26   8        0.00       -0.93      4.51 o
   1  26   8        1.96        2.57      3.19 o
   2  26   8        0.01       -0.75      3.77 o
   3  26   8       20.26       29.46      4.69 o
   4  26   8        5.46        8.80      4.04 o
  -7  27   8        1.64       -5.84      5.84 o
  -6  27   8        3.75       -0.26      6.14 o
  -5  27   8       12.53       12.91      4.51 o
  -4  27   8       10.51        8.24      4.51 o
  -3  27   8       66.39       70.29      6.47 o
  -2  27   8       15.56       14.93      4.10 o
  -1  27   8       38.30       36.21      4.60 o
   0  27   8        5.36        4.42      3.47 o
   1  27   8        5.03        1.52      4.76 o
   2  27   8        2.98        2.99      3.61 o
   3  27   8        0.12        1.80      4.74 o
   4  27   8        1.51       -4.80      6.13 o
  -7  28   8        6.11       -0.65      6.15 o
  -6  28   8        8.92       10.34      5.63 o
  -5  28   8        4.03        0.62      4.33 o
  -4  28   8       15.54       11.49      5.03 o
  -3  28   8       22.70       12.52      4.69 o
  -2  28   8        0.12       -1.43      3.39 o
  -1  28   8       19.06       13.90      3.89 o
   0  28   8        0.79       -3.32      3.32 o
   1  28   8       11.11       10.19      3.92 o
   2  28   8        0.74       -3.26      3.26 o
   3  28   8       43.55       39.11      5.51 o
   4  28   8       11.94        9.52      4.43 o
  -7  29   8        0.19       -0.98      6.72 o
  -6  29   8        9.13       21.43      5.93 o
  -5  29   8        5.37       -2.38      4.56 o
  -4  29   8        0.55        1.64      4.58 o
  -3  29   8        2.35        5.99      4.61 o
  -2  29   8        2.43       -1.28      3.73 o
  -1  29   8        0.16        1.27      3.61 o
   0  29   8       16.70       11.51      5.10 o
   1  29   8        5.35        1.31      3.38 o
   2  29   8        4.51        2.05      3.69 o
   3  29   8        4.94        5.44      4.37 o
   4  29   8       13.33        0.42      6.28 o
  -6  30   8        0.82       -2.62      5.34 o
  -5  30   8        8.48        0.00      5.84 o
  -4  30   8        5.65        4.43      4.97 o
  -3  30   8        0.19        1.75      4.47 o
  -2  30   8       23.50       20.30      4.98 o
  -1  30   8        8.99        9.95      4.43 o
   0  30   8        0.29       -2.34      3.43 o
   1  30   8        0.54        1.47      3.69 o
   2  30   8        5.30        0.71      3.80 o
   3  30   8       21.10       22.91      5.21 o
   4  30   8        0.01       -0.40      4.37 o
  -6  31   8        0.00       -6.25      6.25 o
  -5  31   8       12.84       11.29      5.16 o
  -4  31   8        5.00        9.06      4.98 o
  -3  31   8       57.54       45.37      6.85 o
  -2  31   8        7.42        9.84      4.70 o
  -1  31   8        1.63       -3.67      3.67 o
   0  31   8        0.77       -3.61      3.61 o
   1  31   8        8.85       10.92      5.55 o
   2  31   8        0.61       -0.93      3.81 o
   3  31   8        0.67        3.55      5.41 o
  -6  32   8        2.83       -1.59      5.80 o
  -5  32   8        3.53        5.51      4.87 o
  -4  32   8        6.42        4.22      5.06 o
  -3  32   8       65.60       80.08      8.69 o
  -2  32   8       10.50        6.23      4.87 o
  -1  32   8        7.27       -2.11      3.97 o
   0  32   8       26.32       19.22      4.70 o
   1  32   8        0.00       -3.90      3.90 o
   2  32   8       10.45       13.07      4.56 o
   3  32   8        0.50        0.47      4.63 o
  -6  33   8        0.09       -3.96      6.37 o
  -5  33   8        0.01       -4.78      4.78 o
  -4  33   8        0.55        0.98      5.07 o
  -3  33   8        2.81        4.67      5.54 o
  -2  33   8        2.02        0.02      4.58 o
  -1  33   8        1.36        0.42      5.43 o
   0  33   8        3.22        0.91      4.06 o
   1  33   8        3.77        6.29      4.15 o
   2  33   8        3.36        2.57      4.12 o
   3  33   8        8.64        0.06      4.67 o
  -5  34   8        3.26       -1.21      6.16 o
  -4  34   8       13.88        7.90      5.54 o
  -3  34   8       13.90       -0.54      5.92 o
  -2  34   8        0.27       -2.63      4.82 o
  -1  34   8        0.72       -5.35      5.35 o
   0  34   8        0.54       -3.83      3.83 o
   1  34   8        0.54       -3.80      3.80 o
   2  34   8        1.44       -1.47      4.42 o
   3  34   8       11.05       15.92      9.03 o
  -5  35   8        2.05        1.86      6.50 o
  -4  35   8        4.29       -0.27      5.43 o
  -3  35   8       32.46       32.77      6.90 o
  -2  35   8        7.62       11.87      6.03 o
  -1  35   8        0.08       -3.72      5.85 o
   0  35   8        6.81        3.19      5.37 o
   1  35   8       11.15       -4.05      6.11 o
   2  35   8        1.69       -1.03      4.52 o
  -5  36   8        7.75        4.41      7.29 o
  -4  36   8        0.80       -2.41      5.34 o
  -3  36   8        2.88       -1.70      5.85 o
  -2  36   8       14.48        7.10      5.88 o
  -1  36   8       15.13       11.20      5.47 o
   0  36   8       13.98       21.14      5.66 o
   1  36   8        1.39       -2.72      4.69 o
   2  36   8       12.03        0.08      5.48 o
  -4  37   8        4.89        7.37      5.91 o
  -3  37   8        3.66        0.36      6.28 o
  -2  37   8        2.98       -0.19      5.40 o
  -1  37   8        2.32        8.34      5.93 o
   0  37   8        2.31       -0.56      4.86 o
   1  37   8       10.61        0.06      4.95 o
  -4  38   8        6.70       -5.62      5.62 o
  -3  38   8       11.05       -2.26      6.50 o
  -2  38   8        0.81       -5.88      5.88 o
  -1  38   8       14.78       11.80      6.65 o
   0  38   8        0.01       -4.85      4.85 o
   1  38   8        0.50        1.22      5.10 o
  -3  39   8        0.19       -0.75      7.28 o
  -2  39   8        3.61       -5.69      5.69 o
  -1  39   8        0.05       -3.36      7.14 o
   0  39   8        3.18        3.84      5.78 o
  -2  40   8        1.13       -5.75      5.75 o
  -1  40   8        1.11        3.77      6.30 o
   0  40   8       12.66        1.01     28.52 o
  -9   0   9       28.94       42.62     15.98 o
  -7   0   9        1.35       -1.48      6.66 o
  -5   0   9        2.59       -0.92      3.26 o
  -3   0   9       33.43       24.94      4.32 o
  -1   0   9     2552.92     2537.58     28.91 o
   1   0   9      945.56      922.49     14.30 o
   3   0   9       78.15       69.04      8.56 o
   5   0   9        2.54       17.28      9.13 o
  -9   1   9        2.55       -8.60      9.13 o
  -8   1   9        0.78       -5.90      7.62 o
  -7   1   9        2.42       -0.50      4.66 o
  -6   1   9       43.72       42.16      3.99 o
  -5   1   9       39.55       37.88      3.47 o
  -4   1   9       31.84       26.05      2.93 o
  -3   1   9      134.82      122.24      5.30 o
  -2   1   9       65.65        3.27      1.62 o
  -1   1   9      198.82      172.79      4.28 o
   0   1   9      159.71      178.72      5.69 o
   1   1   9        3.67        2.47      2.16 o
   2   1   9        3.29        3.58      2.94 o
   3   1   9        0.16       -3.55      3.55 o
   4   1   9        4.07        1.51      4.58 o
   5   1   9        6.64       15.31      6.46 o
   6   1   9        2.32       -4.52      6.40 o
  -9   2   9        6.02       -2.87      9.20 o
  -8   2   9       10.25       11.47      8.55 o
  -7   2   9       17.72       12.21      6.42 o
  -6   2   9        1.23        5.86      2.85 o
  -5   2   9        9.16        4.28      2.53 o
  -4   2   9        3.68        3.10      2.23 o
  -3   2   9      146.48      154.02      5.80 o
  -1   2   9     1005.50      927.39      9.78 o
   0   2   9      452.78      418.94      7.98 o
   1   2   9      246.16      219.33      7.28 o
   2   2   9       44.90       41.66      4.48 o
   3   2   9       17.36        9.86      4.08 o
   4   2   9       11.02       24.15      5.56 o
   5   2   9       14.62       21.00     11.44 o
   6   2   9        1.62        0.01      6.35 o
  -9   3   9        2.74       -6.86      6.86 o
  -8   3   9       16.70       35.97      7.27 o
  -7   3   9        2.35       -2.40      5.44 o
  -6   3   9        0.51        3.37      2.80 o
  -5   3   9      171.37      138.51      5.96 o
  -4   3   9       23.76       12.09      2.53 o
  -3   3   9       59.88       69.87      4.33 o
  -2   3   9       64.55       13.09      3.16 o
  -1   3   9      587.04      576.87      7.15 o
   0   3   9      448.79      440.85      6.08 o
   1   3   9       50.84       53.13      3.18 o
   2   3   9        0.06        2.42      3.24 o
   3   3   9       21.39       13.46     14.41 o
   4   3   9        1.59       -0.44      4.55 o
   5   3   9       18.18       10.75      3.69 o
   6   3   9        0.26       -2.66      3.45 o
  -9   4   9        1.74        6.62      7.31 o
  -8   4   9       30.17       29.15      7.00 o
  -7   4   9        0.96        2.27      5.88 o
  -6   4   9       60.19       61.72      4.47 o
  -5   4   9       53.49       45.44      3.83 o
  -4   4   9        2.00        1.45      2.19 o
  -3   4   9      112.52      105.76      5.05 o
  -2   4   9      571.90      232.63     65.82 o
  -1   4   9      145.50      146.10      4.17 o
   0   4   9      546.25      507.31      6.65 o
   1   4   9      188.62      214.80      5.37 o
   2   4   9      107.43      111.10      5.14 o
   3   4   9        0.24        1.72      5.76 o
   4   4   9        0.30        7.08      3.04 o
   5   4   9       13.00       18.66      4.34 o
   6   4   9       10.77       13.36      4.11 o
  -9   5   9        7.83        0.18      7.04 o
  -8   5   9       21.18       18.29      6.73 o
  -7   5   9        5.03        1.62      5.79 o
  -6   5   9       89.16       83.21      4.95 o
  -5   5   9       57.94       61.07      4.23 o
  -4   5   9        0.07        4.16      2.34 o
  -3   5   9      100.04      102.69      5.25 o
  -2   5   9      891.46      459.63     22.29 o
  -1   5   9      805.94      774.12     10.64 o
   0   5   9      568.29      574.00      8.27 o
   1   5   9      257.18      251.94      5.99 o
   2   5   9      150.96      153.35      5.62 o
   3   5   9       34.44       36.40      3.61 o
   4   5   9        0.17        0.17      3.52 o
   5   5   9        7.42       14.18      5.57 o
   6   5   9        8.73        5.98      4.63 o
  -9   6   9        0.35       -4.70      6.89 o
  -8   6   9        0.93       -0.92      6.55 o
  -7   6   9        5.20        3.43      6.05 o
  -6   6   9       68.82       72.86      4.77 o
  -5   6   9       10.34       14.59      3.07 o
  -4   6   9        0.29       -2.10      2.10 o
  -3   6   9      383.02      363.52      7.34 o
  -2   6   9      329.13      299.00     14.52 o
  -1   6   9       91.06       91.90      3.68 o
   0   6   9      286.71      305.48      7.09 o
   1   6   9      463.98      442.72      8.14 o
   2   6   9      116.63      118.86      5.62 o
   3   6   9        3.84        2.82      4.86 o
   4   6   9       38.52       40.38      4.72 o
   5   6   9       37.92       33.64      5.98 o
   6   6   9        3.40        0.66      6.52 o
  -9   7   9        0.33       -6.76      6.76 o
  -8   7   9        0.29       -1.54      6.09 o
  -7   7   9        0.00       -3.36      5.49 o
  -6   7   9        1.49        8.52      3.07 o
  -5   7   9       17.38       15.17      3.09 o
  -4   7   9       11.97       18.19      2.89 o
  -3   7   9      160.80      162.92      5.82 o
  -2   7   9       97.65       95.00      4.99 o
  -1   7   9      492.42      474.42      7.30 o
   0   7   9      391.34      347.26      8.01 o
   1   7   9       18.88       17.95      3.32 o
   2   7   9      371.74      353.03      8.60 o
   3   7   9       13.15       11.76      4.20 o
   4   7   9       27.85       33.80      4.70 o
   5   7   9        2.12        3.56      5.30 o
   6   7   9        3.43        6.96      4.74 o
  -9   8   9        2.99       10.33      7.51 o
  -8   8   9        2.79        3.65      6.43 o
  -7   8   9       17.80       28.39      5.42 o
  -6   8   9        0.52        2.60      2.86 o
  -5   8   9       57.41       55.17      4.11 o
  -4   8   9       67.61       57.51      3.98 o
  -3   8   9       50.03       51.42      4.02 o
  -2   8   9      998.06      920.52     17.81 o
  -1   8   9       98.01       85.40      3.77 o
   0   8   9      195.57      212.47      5.15 o
   1   8   9       35.98       23.24      3.64 o
   2   8   9       31.61       30.85      5.84 o
   3   8   9       16.51       17.62      4.76 o
   4   8   9       10.48        6.23      3.34 o
   5   8   9        5.86        2.82      4.44 o
   6   8   9        0.42        3.91      4.79 o
  -9   9   9        0.00        9.46      7.32 o
  -8   9   9        1.18        0.91      8.74 o
  -7   9   9        0.18        7.17      4.92 o
  -6   9   9       13.42        9.33      3.12 o
  -5   9   9        6.78        6.14      3.00 o
  -4   9   9       52.51       33.68      3.57 o
  -3   9   9       83.16       89.28      4.98 o
  -2   9   9     2261.91     2136.99     24.72 o
  -1   9   9      316.70      289.98      5.94 o
   0   9   9       34.87       31.94      2.81 o
   1   9   9      416.45      336.27      8.86 o
   2   9   9      396.37      352.47      9.04 o
   3   9   9       47.07       57.88      6.86 o
   4   9   9       48.64       58.62      5.77 o
   5   9   9       16.28        4.86      4.97 o
  -9  10   9        0.00      -11.46     11.46 o
  -8  10   9        0.19        0.77      6.28 o
  -7  10   9       20.16       19.01      5.28 o
  -6  10   9       31.62       28.98      3.99 o
  -5  10   9      107.84      107.74      5.50 o
  -4  10   9       82.23       90.80      5.45 o
  -3  10   9      262.08      248.37      7.08 o
  -2  10   9       35.19       44.27      4.13 o
  -1  10   9       96.26      100.96      4.21 o
   0  10   9       35.08       30.46      2.89 o
   1  10   9      303.56      257.50      9.02 o
   2  10   9      167.63      152.21      7.06 o
   3  10   9        2.04        2.06      3.44 o
   4  10   9       37.62       32.84      5.14 o
   5  10   9        1.96        9.68      4.80 o
  -9  11   9        0.47       -5.91      9.67 o
  -8  11   9        5.16        8.35      6.96 o
  -7  11   9      185.23      169.95      9.33 o
  -6  11   9       13.55       13.12      3.67 o
  -5  11   9      450.51      440.79      9.45 o
  -4  11   9      166.78      155.68      6.83 o
  -3  11   9      422.44      415.65      8.75 o
  -2  11   9       98.24       94.19      5.24 o
  -1  11   9      285.11      300.46      6.29 o
   0  11   9       61.73       55.13      3.59 o
   1  11   9        3.54        8.91      3.93 o
   2  11   9       42.10       48.32      4.83 o
   3  11   9       49.24       53.81      4.49 o
   4  11   9       26.58       33.09      5.12 o
   5  11   9        7.83       15.49      5.07 o
  -9  12   9        4.97       10.35     10.70 o
  -8  12   9       20.44       28.87      7.51 o
  -7  12   9        0.52        4.17      5.05 o
  -6  12   9       27.33       19.74      3.89 o
  -5  12   9       45.68       48.21      4.54 o
  -4  12   9        0.24       -2.85      2.85 o
  -3  12   9      508.53      498.73     11.53 o
  -2  12   9      357.06      341.69      8.32 o
  -1  12   9      442.71      425.79      8.17 o
   0  12   9       89.24       95.79      7.05 o
   1  12   9      335.20      318.07     10.14 o
   2  12   9      125.65      115.91      7.54 o
   3  12   9        3.82        5.85      3.71 o
   4  12   9       30.98       33.24      5.36 o
   5  12   9       40.76       50.12      6.81 o
  -8  13   9       24.26       35.49      7.67 o
  -7  13   9        7.59        9.09      5.24 o
  -6  13   9        5.37        9.70      3.62 o
  -5  13   9       39.38       58.53      6.18 o
  -4  13   9      116.11      115.75      6.13 o
  -3  13   9        5.21       13.43      3.26 o
  -2  13   9      187.49      175.97      6.95 o
  -1  13   9        9.81        8.48      2.73 o
   0  13   9       32.15       45.94      4.17 o
   1  13   9      385.79      372.82      8.57 o
   2  13   9       21.53       26.96      4.94 o
   3  13   9       13.49       13.10      4.11 o
   4  13   9       21.26       39.29      5.81 o
   5  13   9        0.98       11.69      5.34 o
  -8  14   9        7.86        2.08      6.60 o
  -7  14   9       89.11       90.46     10.70 o
  -6  14   9        0.63        0.54      3.58 o
  -5  14   9      163.28      142.63      6.72 o
  -4  14   9       40.95       49.38      4.70 o
  -3  14   9       17.90       19.54      3.38 o
  -2  14   9        1.41        0.59      3.41 o
  -1  14   9        8.92       12.59      2.97 o
   0  14   9     1134.99     1010.27     16.24 o
   1  14   9       32.56       44.44      4.21 o
   2  14   9       13.03       17.86      3.41 o
   3  14   9        1.55        7.44      4.06 o
   4  14   9       23.23       30.20      5.59 o
   5  14   9       26.77       18.91      6.30 o
  -8  15   9        0.73        3.65      6.70 o
  -7  15   9        2.38        2.27      5.20 o
  -6  15   9        5.66        9.82      3.97 o
  -5  15   9       22.47       27.01      4.11 o
  -4  15   9       92.50      115.82      6.40 o
  -3  15   9       51.61       56.64      4.67 o
  -2  15   9       26.48       19.71      3.23 o
  -1  15   9      515.70      495.17      9.89 o
   0  15   9        1.29        3.99      1.97 o
   1  15   9        2.31        3.19      3.42 o
   2  15   9       13.76        8.67      3.23 o
   3  15   9       88.88       61.63      6.08 o
   4  15   9        4.28        3.41      4.64 o
   5  15   9        0.01       -3.24      4.88 o
  -8  16   9       10.86        3.20      7.22 o
  -7  16   9        4.07       -2.34      4.88 o
  -6  16   9        1.49        3.04      4.28 o
  -5  16   9        2.61        5.41      3.67 o
  -4  16   9        5.49        8.42      3.45 o
  -3  16   9      104.90      102.09      5.78 o
  -2  16   9        4.56        1.01      3.44 o
  -1  16   9      110.94      110.17      5.69 o
   0  16   9      370.64      301.26      6.10 o
   1  16   9       82.12       63.32      5.36 o
   2  16   9       37.57       40.23      6.10 o
   3  16   9       12.52       26.71      5.01 o
   4  16   9        2.52       -3.62      3.62 o
   5  16   9        7.62        5.41      5.24 o
  -8  17   9        0.31       -8.81      9.78 o
  -7  17   9        0.00        0.94      5.05 o
  -6  17   9        0.93        0.69      5.15 o
  -5  17   9        0.06        1.00      3.24 o
  -4  17   9      169.76      145.10      7.25 o
  -3  17   9       36.81       30.66      4.00 o
  -2  17   9        0.29       -0.81      2.49 o
  -1  17   9       12.24        9.27      2.93 o
   0  17   9       43.92       35.67      4.39 o
   1  17   9        2.13        6.38      3.29 o
   2  17   9      295.89      311.19     11.50 o
   3  17   9       48.03       46.60      6.01 o
   4  17   9        5.37       12.85      4.39 o
   5  17   9       15.08       17.94      6.03 o
  -8  18   9        2.35        3.34      6.67 o
  -7  18   9       26.12       19.54      5.23 o
  -6  18   9        1.33       10.53      4.59 o
  -5  18   9       84.93       90.60      5.80 o
  -4  18   9      585.10      569.75     11.99 o
  -3  18   9       56.76       42.03      4.58 o
  -2  18   9        8.98        4.96      3.40 o
  -1  18   9       90.04       93.62      5.57 o
   0  18   9       88.98       92.45      5.04 o
   1  18   9        5.92        6.37      3.54 o
   2  18   9        5.72       12.25      3.95 o
   3  18   9       76.19       75.37      7.18 o
   4  18   9        9.77       21.04      5.08 o
   5  18   9        0.76        0.77      5.28 o
  -8  19   9       13.56        8.86      7.19 o
  -7  19   9       10.72       11.79      5.10 o
  -6  19   9        2.77        0.91      4.11 o
  -5  19   9       25.54       27.87      4.54 o
  -4  19   9       77.36       91.63      6.26 o
  -3  19   9       22.62       15.68      3.77 o
  -2  19   9        0.03        1.05      2.72 o
  -1  19   9        4.44        4.24      3.87 o
   0  19   9       23.24       20.32      3.25 o
   1  19   9       99.12       94.41      6.54 o
   2  19   9      222.66      211.29     12.08 o
   3  19   9       12.19        7.19      4.64 o
   4  19   9       12.88       21.35      5.07 o
   5  19   9        0.05        1.58      5.69 o
  -8  20   9        7.01       -6.92      6.92 o
  -7  20   9       11.38       16.45      5.39 o
  -6  20   9        3.01        6.41      4.84 o
  -5  20   9        2.56        2.53      3.88 o
  -4  20   9       29.71       33.64      4.76 o
  -3  20   9       47.02       48.86      4.87 o
  -2  20   9      213.99      197.14      7.81 o
  -1  20   9      120.17      118.34      7.16 o
   0  20   9       53.60       53.99      4.46 o
   1  20   9      408.70      395.69      8.29 o
   2  20   9      483.30      479.95     12.28 o
   3  20   9        0.19        2.50      4.44 o
   4  20   9        9.14        5.43      5.23 o
   5  20   9        1.41        7.03      6.23 o
  -8  21   9        3.18       -0.08      9.71 o
  -7  21   9       21.40       23.25      5.53 o
  -6  21   9       13.17       25.87      5.52 o
  -5  21   9        1.19        0.81      3.85 o
  -4  21   9      246.43      270.53      9.40 o
  -3  21   9        7.94        7.03      3.46 o
  -2  21   9       17.34       20.97      3.83 o
  -1  21   9       98.40       90.03      5.60 o
   0  21   9        3.75        3.24      2.87 o
   1  21   9      192.62      183.15      6.38 o
   2  21   9      259.36      262.44      9.75 o
   3  21   9       35.48       34.68      6.14 o
   4  21   9        3.82       -4.87      4.87 o
  -8  22   9        4.37        1.36      8.95 o
  -7  22   9        0.01       -0.53      4.78 o
  -6  22   9        1.12       -0.88      4.55 o
  -5  22   9       22.79       34.48      4.99 o
  -4  22   9        4.53        0.16      3.62 o
  -3  22   9        3.14       -1.23      3.35 o
  -2  22   9        1.14       -1.50      2.89 o
  -1  22   9      173.50      164.40      7.17 o
   0  22   9       11.65       18.43      3.85 o
   1  22   9       53.35       42.36      4.77 o
   2  22   9       21.10       33.34      6.47 o
   3  22   9       18.14        9.13      7.71 o
   4  22   9       27.35       44.13      7.39 o
  -7  23   9        1.17        8.41      7.09 o
  -6  23   9       52.93       49.49      6.48 o
  -5  23   9       34.93       36.93      5.57 o
  -4  23   9       61.86       42.26      5.37 o
  -3  23   9       35.96       32.59      4.67 o
  -2  23   9        0.57       -0.57      3.13 o
  -1  23   9        0.01        1.29      2.91 o
   0  23   9       12.97        9.14      3.35 o
   1  23   9        1.08       -0.25      2.96 o
   2  23   9        2.20        7.58      4.39 o
   3  23   9      197.02      186.56     11.23 o
   4  23   9        1.42       -0.27      5.67 o
  -7  24   9        2.20        2.44      6.98 o
  -6  24   9        0.10        4.05      6.17 o
  -5  24   9       78.43       80.67      7.02 o
  -4  24   9        1.50        5.64      4.22 o
  -3  24   9       21.29       23.65      4.33 o
  -2  24   9       29.49       28.84      4.29 o
  -1  24   9       23.82       24.45      4.00 o
   0  24   9        6.78       10.62      3.44 o
   1  24   9        2.91       -1.68      4.79 o
   2  24   9       20.17       21.42      4.93 o
   3  24   9        0.15        4.45      5.30 o
   4  24   9        1.31       -5.39      5.39 o
  -7  25   9        6.63        7.28      7.25 o
  -6  25   9      155.16      172.14      9.92 o
  -5  25   9       18.03       17.65      5.17 o
  -4  25   9        0.87       -0.76      4.30 o
  -3  25   9        7.27        9.01      4.04 o
  -2  25   9        1.48       -2.91      3.23 o
  -1  25   9      109.93       97.00      6.14 o
   0  25   9        2.01       -0.42      3.06 o
   1  25   9        0.12        2.84      3.62 o
   2  25   9        1.92        1.35      2.91 o
   3  25   9        1.95        2.25      5.54 o
   4  25   9        1.30        2.97      6.01 o
  -7  26   9        5.62       12.05      9.75 o
  -6  26   9        6.74       10.66      6.12 o
  -5  26   9      111.83       96.24      7.67 o
  -4  26   9       11.17       11.43      4.57 o
  -3  26   9        8.90        6.77      4.02 o
  -2  26   9       68.65       72.84      5.90 o
  -1  26   9       41.60       31.32      4.55 o
   0  26   9       10.21        2.68      3.28 o
   1  26   9        4.94        6.42      3.53 o
   2  26   9       24.39       27.84      4.09 o
   3  26   9       20.85       15.01      6.20 o
   4  26   9        0.65        8.76      6.30 o
  -7  27   9        0.86      -13.61     13.62 o
  -6  27   9       50.34       36.58      7.25 o
  -5  27   9       55.62       61.92      6.99 o
  -4  27   9        0.47        1.96      4.48 o
  -3  27   9       13.84       10.24      5.02 o
  -2  27   9        0.15        2.44      3.46 o
  -1  27   9        8.83       13.57      3.90 o
   0  27   9        9.95        7.52      3.59 o
   1  27   9        1.99        0.76      3.28 o
   2  27   9        4.62        8.48      3.47 o
   3  27   9       55.19       47.04      7.79 o
  -7  28   9        4.78       -5.22     11.64 o
  -6  28   9        3.14        9.97      9.36 o
  -5  28   9       14.60       15.48      5.52 o
  -4  28   9        8.39        7.31      5.22 o
  -3  28   9        0.17        1.97      4.12 o
  -2  28   9        1.95       -2.13      4.34 o
  -1  28   9       11.58        8.22      4.67 o
   0  28   9       75.43       72.30      5.80 o
   1  28   9        6.62        6.44      3.72 o
   2  28   9       19.23       13.00      4.56 o
   3  28   9       13.79        7.39      6.14 o
  -6  29   9        2.35       -1.13      6.22 o
  -5  29   9       39.38       44.11      6.77 o
  -4  29   9        1.40        5.86      5.46 o
  -3  29   9        3.81        3.65      4.28 o
  -2  29   9        4.24        9.93      4.09 o
  -1  29   9       10.62       11.67      4.42 o
   0  29   9       29.76       27.37      4.62 o
   1  29   9        8.48       12.73      4.05 o
   2  29   9        8.03       12.77      4.28 o
   3  29   9       18.58        9.01      6.56 o
  -6  30   9        1.16       -6.10      6.10 o
  -5  30   9        0.11        5.46      5.45 o
  -4  30   9        0.00        5.10      5.62 o
  -3  30   9       11.53        3.27      6.37 o
  -2  30   9       24.65       28.41      5.25 o
  -1  30   9        8.74        5.82      3.86 o
   0  30   9        2.23        1.79      4.44 o
   1  30   9       23.24       34.81      4.82 o
   2  30   9       37.08       36.92      5.25 o
   3  30   9       10.43        4.65      3.89 o
  -6  31   9        2.65       -0.26      6.38 o
  -5  31   9        0.30       -5.07      5.07 o
  -4  31   9        0.26        0.70      5.32 o
  -3  31   9        0.00       -0.72      4.68 o
  -2  31   9        0.02        2.29      4.43 o
  -1  31   9        1.04        3.84      3.92 o
   0  31   9        4.46       -0.09      3.86 o
   1  31   9       13.69       15.62      4.54 o
   2  31   9       30.72       45.08      5.65 o
   3  31   9        0.32        0.38      4.15 o
  -6  32   9        1.02       -2.38      7.46 o
  -5  32   9        3.43        4.40      5.56 o
  -4  32   9       19.97       27.29      7.32 o
  -3  32   9        0.07       -3.65      5.15 o
  -2  32   9       24.36       14.51      4.87 o
  -1  32   9        0.03       -3.02      3.84 o
   0  32   9        1.93        0.30      4.07 o
   1  32   9        4.33       -1.71      3.98 o
   2  32   9        2.53       -4.40      4.98 o
  -5  33   9        2.02        6.14      5.63 o
  -4  33   9        1.73        6.33      5.47 o
  -3  33   9        1.51       -2.50      5.38 o
  -2  33   9        0.02       -2.09      4.49 o
  -1  33   9        0.00        1.83      4.10 o
   0  33   9       14.86        7.69      4.36 o
   1  33   9        0.35        4.96      4.35 o
   2  33   9        0.92       -3.48      7.21 o
  -5  34   9        0.47       -5.58      5.58 o
  -4  34   9        7.78        5.69      5.32 o
  -3  34   9        6.29        3.82      5.64 o
  -2  34   9        5.13        9.23      5.03 o
  -1  34   9       19.97       15.28      5.14 o
   0  34   9        8.27        7.04      5.11 o
   1  34   9       21.30       16.94      5.02 o
   2  34   9        0.03       -4.58      4.58 o
  -5  35   9       15.34       27.30     19.21 o
  -4  35   9       10.80        2.72      5.83 o
  -3  35   9       26.44       27.41      7.13 o
  -2  35   9        1.03        5.95      6.06 o
  -1  35   9        0.74       -4.41      4.41 o
   0  35   9        0.07       -3.66      6.42 o
   1  35   9        1.47       -5.10      5.73 o
  -4  36   9        6.08        2.97      6.04 o
  -3  36   9        0.09        1.20      5.93 o
  -2  36   9       11.57        0.08      6.88 o
  -1  36   9        7.75       -5.54      5.54 o
   0  36   9        6.47       -0.66      5.07 o
   1  36   9        9.64        7.81      5.04 o
  -4  37   9        2.07      -12.07     12.07 o
  -3  37   9        7.47        8.09      6.63 o
  -2  37   9       15.66       14.12      7.77 o
  -1  37   9        0.26        4.00      6.59 o
   0  37   9        0.13       -5.48      5.48 o
  -3  38   9        4.27        7.82      6.93 o
  -2  38   9        2.91       -1.95      5.71 o
  -1  38   9        0.06       -5.04      5.34 o
   0  38   9       19.27      -10.23     28.50 o
  -8   0  10       10.44       16.23     13.02 o
  -6   0  10       23.57       18.90      4.74 o
  -4   0  10        0.24       -3.21      3.51 o
  -2   0  10      352.46      332.55     10.35 o
   0   0  10      194.05      154.45      8.19 o
   2   0  10       27.19       28.92      6.87 o
   4   0  10       50.01       38.39      9.18 o
  -9   1  10       20.24        4.14      9.81 o
  -8   1  10        0.40        2.47      8.07 o
  -7   1  10        0.15       -0.99      5.09 o
  -6   1  10        4.57       10.43      3.19 o
  -5   1  10      193.38      181.03      6.37 o
  -4   1  10       57.93       55.22      4.28 o
  -3   1  10       15.73       14.33      3.18 o
  -2   1  10      279.17      256.18      6.88 o
  -1   1  10      575.53      516.61      8.97 o
   0   1  10      235.08      199.17      4.38 o
   1   1  10       35.15       29.14      3.81 o
   2   1  10        0.00        3.06      3.72 o
   3   1  10        0.01        5.49      3.96 o
   4   1  10        0.09       12.14      5.93 o
   5   1  10        0.82       -4.13      5.77 o
  -9   2  10        0.00       -7.00     14.81 o
  -8   2  10        5.53       -8.73     14.85 o
  -7   2  10        5.36       -0.31      5.16 o
  -6   2  10       60.88       48.52      4.22 o
  -5   2  10      310.03      278.26      6.80 o
  -4   2  10       25.32       30.18      3.59 o
  -3   2  10      218.96      209.16      6.89 o
  -2   2  10       54.26       62.27      4.32 o
  -1   2  10     1069.29     1019.65     12.49 o
   0   2  10       10.53        8.12      1.98 o
   1   2  10      149.28      145.40      7.29 o
   2   2  10       30.86       25.38      5.00 o
   3   2  10        7.54        2.49      3.83 o
   4   2  10        4.40        6.25      5.01 o
   5   2  10        5.41       12.99      6.34 o
  -9   3  10        0.46       -4.92      9.71 o
  -8   3  10        3.77       -7.67      7.86 o
  -7   3  10       18.15       11.84      5.93 o
  -6   3  10      106.16      114.84      5.70 o
  -5   3  10       12.34        2.65      2.90 o
  -4   3  10       58.37       63.36      4.27 o
  -3   3  10     1381.60     1338.13     16.66 o
  -2   3  10     3029.58     2841.23     27.30 o
  -1   3  10      408.90      412.67      6.69 o
   0   3  10       29.73       26.62      2.55 o
   1   3  10       27.61       21.43      5.03 o
   2   3  10        0.29        9.69      3.49 o
   3   3  10        4.12        4.22      4.06 o
   4   3  10       23.09       26.24      6.02 o
   5   3  10       15.49       18.33      6.97 o
  -9   4  10        5.67        6.89     10.01 o
  -8   4  10        0.71       -7.41      7.41 o
  -7   4  10       11.55        6.76      5.95 o
  -6   4  10        0.03        5.22      2.98 o
  -5   4  10        8.67        3.25      2.83 o
  -4   4  10      146.25      139.40      5.99 o
  -3   4  10      217.36      234.04      6.97 o
  -2   4  10      388.43      372.13      8.46 o
  -1   4  10      736.70      649.03      8.59 o
   0   4  10       60.35       63.31      3.33 o
   1   4  10       98.81       78.22      4.29 o
   2   4  10       62.61       64.30      7.74 o
   3   4  10       18.83       11.66      5.19 o
   4   4  10       14.63       13.85      7.13 o
   5   4  10       31.19       51.69     13.12 o
  -9   5  10        7.19       12.47     10.15 o
  -8   5  10        7.43       15.25      9.66 o
  -7   5  10       58.88       70.08      7.76 o
  -6   5  10       21.61       19.30      3.52 o
  -5   5  10       87.81       86.07      4.97 o
  -4   5  10        9.63       10.01      2.96 o
  -3   5  10      392.52      381.22      8.65 o
  -2   5  10      312.22      291.09      8.83 o
  -1   5  10      821.46      809.36     11.48 o
   0   5  10        5.03        6.88      2.07 o
   1   5  10      127.14      121.55      4.56 o
   2   5  10        6.87       20.35      4.11 o
   3   5  10       15.98       23.38      8.31 o
   4   5  10       16.70       24.30      5.95 o
   5   5  10        0.00        7.06      6.26 o
  -9   6  10        2.29       -1.58      9.58 o
  -8   6  10       13.61       16.58      9.32 o
  -7   6  10       56.48       45.24      7.05 o
  -6   6  10       14.80       17.51      3.50 o
  -5   6  10       70.90       66.56      4.46 o
  -4   6  10        4.21        6.70      2.82 o
  -3   6  10        0.71        3.89      2.82 o
  -2   6  10      249.82      273.60      6.97 o
  -1   6  10       37.21       59.11      3.23 o
   0   6  10      165.69      183.88      4.84 o
   1   6  10       64.73       59.52      4.44 o
   2   6  10       92.16       99.60      6.70 o
   3   6  10        0.30        5.00      6.68 o
   4   6  10        1.44       -2.88      4.55 o
   5   6  10        6.69       14.65      5.52 o
  -9   7  10       13.65       11.70     10.41 o
  -8   7  10       20.15       23.94      9.95 o
  -7   7  10       24.23       14.16      6.74 o
  -6   7  10       59.79       65.65      4.80 o
  -5   7  10        0.15        3.23      2.80 o
  -4   7  10       69.55       73.16      4.75 o
  -3   7  10       70.11       64.52      4.63 o
  -2   7  10        0.01       -0.90      2.39 o
  -1   7  10       44.93       30.35      2.70 o
   0   7  10        2.95        5.04      2.12 o
   1   7  10        3.12        3.76      2.81 o
   2   7  10       15.86       14.68      3.30 o
   3   7  10       32.84       23.73      4.36 o
   4   7  10        4.15       -2.84      3.16 o
   5   7  10       29.62       21.89      7.26 o
  -8   8  10       43.59       34.31     10.37 o
  -7   8  10       79.69       52.93      8.27 o
  -6   8  10        9.51        7.77      3.20 o
  -5   8  10        0.74        3.52      2.86 o
  -4   8  10      441.75      404.18      8.67 o
  -3   8  10      274.30      241.99      7.27 o
  -2   8  10       32.14       35.16      3.61 o
  -1   8  10      243.35      240.12      7.30 o
   0   8  10      381.23      350.63      7.59 o
   1   8  10       24.23       40.79      4.23 o
   2   8  10        5.45        7.90      3.01 o
   3   8  10        0.30        3.07      3.73 o
   4   8  10        1.97       -1.52      2.98 o
   5   8  10        4.43       -0.03      4.05 o
  -8   9  10       11.71       19.05      9.55 o
  -7   9  10       23.20       30.08      7.38 o
  -6   9  10        1.32       -0.45      3.02 o
  -5   9  10       20.71       18.52      3.33 o
  -4   9  10       29.54       22.86      3.61 o
  -3   9  10       37.01       37.24      4.11 o
  -2   9  10        3.67        1.86      2.51 o
  -1   9  10      635.09      561.47      8.35 o
   0   9  10       24.31       32.35      3.42 o
   1   9  10        4.98        2.24      2.97 o
   2   9  10        1.25        3.87      3.05 o
   3   9  10        8.30       13.98      4.74 o
   4   9  10       71.41       70.55      5.93 o
   5   9  10        2.65        3.23      4.21 o
  -8  10  10        0.00       -8.21      8.21 o
  -7  10  10       20.30        9.77      6.82 o
  -6  10  10        7.36       12.00      3.73 o
  -5  10  10       17.56       15.66      3.27 o
  -4  10  10      295.97      265.72      9.78 o
  -3  10  10       17.02       26.15      3.97 o
  -2  10  10      162.30      160.46      6.64 o
  -1  10  10       22.35       19.10      2.51 o
   0  10  10      596.06      497.74      9.73 o
   1  10  10       64.28       72.10      5.41 o
   2  10  10        0.94        2.93      3.06 o
   3  10  10       24.05       23.61      5.42 o
   4  10  10        0.00       -0.20      3.77 o
   5  10  10        1.66       -3.62      4.26 o
  -8  11  10        0.37       -8.03      8.03 o
  -7  11  10        4.87       12.68      6.82 o
  -6  11  10        6.38        6.74      3.85 o
  -5  11  10        0.93        1.62      2.92 o
  -4  11  10       53.95       55.02      4.82 o
  -3  11  10      773.27      705.08     13.21 o
  -2  11  10      144.69      126.05      6.08 o
  -1  11  10       37.09       43.73      3.10 o
   0  11  10       34.64       53.00      4.98 o
   1  11  10      259.45      250.59      8.46 o
   2  11  10        1.45        6.01      3.35 o
   3  11  10       15.96       16.61      5.53 o
   4  11  10       32.17       30.39      5.43 o
   5  11  10        7.41        5.56      4.81 o
  -8  12  10       19.31        9.39      9.35 o
  -7  12  10        6.82       10.38      6.85 o
  -6  12  10        5.43        7.57      3.56 o
  -5  12  10        2.28       -1.31      3.00 o
  -4  12  10      117.35       99.12      5.94 o
  -3  12  10      238.50      236.90      8.34 o
  -2  12  10        2.82        7.52      2.83 o
  -1  12  10        4.24        8.68      2.52 o
   0  12  10      365.52      321.93      8.33 o
   1  12  10       61.72       64.61      6.04 o
   2  12  10        3.48        9.82      3.59 o
   3  12  10        2.28        7.18      3.77 o
   4  12  10        1.75        3.66      4.04 o
   5  12  10        7.77        0.58      6.42 o
  -8  13  10        7.73       -8.32     22.42 o
  -7  13  10        1.72       -0.95      5.99 o
  -6  13  10        4.15        3.67      3.51 o
  -5  13  10       30.72       23.61      3.92 o
  -4  13  10      149.58      139.19      6.88 o
  -3  13  10       94.34       79.93      5.40 o
  -2  13  10       75.30       62.44      4.68 o
  -1  13  10        0.83        1.90      2.42 o
   0  13  10        0.09        0.37      2.65 o
   1  13  10       55.32       61.36      6.72 o
   2  13  10        0.80        3.01      5.13 o
   3  13  10        8.94        6.53      3.40 o
   4  13  10        6.10        4.80      9.33 o
   5  13  10       13.47       16.96      8.25 o
  -8  14  10        4.91       15.69      9.74 o
  -7  14  10        1.65       -2.56      6.46 o
  -6  14  10        0.34        4.43      4.92 o
  -5  14  10       15.78       23.53      5.36 o
  -4  14  10        9.16       10.61      3.70 o
  -3  14  10       29.34       34.07      4.00 o
  -2  14  10       33.49       39.17      4.05 o
  -1  14  10       52.60       64.43      4.41 o
   0  14  10       45.52       45.68      4.39 o
   1  14  10      110.53       97.60      6.55 o
   2  14  10       35.72       37.14      5.26 o
   3  14  10       29.70       35.43      5.03 o
   4  14  10       24.55       30.38      6.63 o
   5  14  10        5.22        0.47      4.84 o
  -8  15  10       14.32       19.13      9.78 o
  -7  15  10       31.99       26.37      7.74 o
  -6  15  10        0.63       -2.03      3.54 o
  -5  15  10       75.69       80.50      5.53 o
  -4  15  10       69.72       45.94      4.80 o
  -3  15  10      112.84       91.40      5.52 o
  -2  15  10      188.04      176.50      7.08 o
  -1  15  10       47.53       47.51      4.11 o
   0  15  10       26.53       21.21      3.65 o
   1  15  10        1.71        6.23      3.66 o
   2  15  10       23.90       18.40      6.49 o
   3  15  10        6.66       13.02      4.97 o
   4  15  10        0.42        0.79      4.52 o
  -8  16  10       26.56       36.05     10.66 o
  -7  16  10        4.25        5.56      6.68 o
  -6  16  10        2.57        4.04      3.95 o
  -5  16  10       17.49        7.15      3.49 o
  -4  16  10       18.09       15.62      3.86 o
  -3  16  10       24.03       23.15      3.78 o
  -2  16  10       61.87       62.31      4.95 o
  -1  16  10       16.25       16.83      3.25 o
   0  16  10        0.25       -0.89      2.93 o
   1  16  10       19.93       27.09      4.06 o
   2  16  10       28.03       25.03      6.79 o
   3  16  10        3.04        4.98      4.78 o
   4  16  10       12.35       18.31      5.37 o
  -8  17  10        3.05       -0.97      9.48 o
  -7  17  10       11.97       11.33      7.39 o
  -6  17  10       12.64       10.66      5.54 o
  -5  17  10        4.39        4.17      4.24 o
  -4  17  10       34.43       37.10      4.81 o
  -3  17  10      241.67      246.80      8.22 o
  -2  17  10      171.42      165.64      7.29 o
  -1  17  10       11.91        5.90      2.88 o
   0  17  10        8.15       10.20      4.46 o
   1  17  10       37.00       39.00      5.62 o
   2  17  10       13.25       19.17      3.96 o
   3  17  10      123.63      131.50     13.72 o
   4  17  10        0.01        0.60      4.89 o
  -8  18  10        0.09       -0.80      9.53 o
  -7  18  10        1.08       -6.46      6.46 o
  -6  18  10        3.56        5.35      6.35 o
  -5  18  10        2.94        7.83      3.72 o
  -4  18  10       11.43        8.99      3.63 o
  -3  18  10       85.86       81.35      5.60 o
  -2  18  10        5.30        3.23      3.00 o
  -1  18  10       10.80        8.41      3.14 o
   0  18  10        2.87        1.52      2.45 o
   1  18  10       64.32       55.19      9.93 o
   2  18  10      208.19      217.42      8.69 o
   3  18  10        0.65        0.93      6.70 o
   4  18  10        7.57       -0.17      4.46 o
  -8  19  10       12.59        4.22     16.79 o
  -7  19  10        3.83       -3.23      6.85 o
  -6  19  10       11.93        7.15      5.97 o
  -5  19  10      114.25       98.95      8.51 o
  -4  19  10       36.50       41.73      5.12 o
  -3  19  10      227.96      212.61      8.20 o
  -2  19  10      240.82      223.04      8.33 o
  -1  19  10       54.04       46.43      4.45 o
   0  19  10       17.73       18.25      4.07 o
   1  19  10       32.12       37.58      6.80 o
   2  19  10       91.98       85.41      9.95 o
   3  19  10        1.85        2.20      4.50 o
   4  19  10       10.91        3.42      5.81 o
  -7  20  10        3.85       -3.22      6.83 o
  -6  20  10       19.73       23.51      5.53 o
  -5  20  10       66.85       59.25      5.85 o
  -4  20  10      147.82      150.48      8.92 o
  -3  20  10        0.20        4.99      3.71 o
  -2  20  10        2.66        5.96      3.26 o
  -1  20  10       13.40       17.68      4.11 o
   0  20  10        2.37       -1.51      2.58 o
   1  20  10       26.89       19.73      4.37 o
   2  20  10        3.49        6.41      4.00 o
   3  20  10       16.17       23.13      6.26 o
   4  20  10        0.50        1.39      4.49 o
  -7  21  10       17.10       17.06      7.98 o
  -6  21  10      141.58      149.32      9.08 o
  -5  21  10        4.88        7.42      4.08 o
  -4  21  10        8.59       11.26      4.07 o
  -3  21  10        0.01       -3.42      3.42 o
  -2  21  10        2.07        1.66      3.05 o
  -1  21  10       64.42       50.08      4.78 o
   0  21  10        6.61        2.01      2.90 o
   1  21  10        1.35        1.92      3.70 o
   2  21  10        0.18       -0.33      3.85 o
   3  21  10        4.38        7.12      4.97 o
   4  21  10        2.33        5.07      4.71 o
  -7  22  10        0.00       -5.33      6.95 o
  -6  22  10        9.38       15.55      5.36 o
  -5  22  10      101.74       95.72      6.83 o
  -4  22  10       51.54       55.49      5.69 o
  -3  22  10       19.61       14.56      3.98 o
  -2  22  10        7.35        3.19      4.00 o
  -1  22  10        6.99        1.06      5.23 o
   0  22  10        0.85        4.68      2.99 o
   1  22  10        9.72       15.64      6.60 o
   2  22  10        6.73       19.06      4.73 o
   3  22  10       13.51       24.87      5.73 o
   4  22  10       22.74       25.92      5.76 o
  -7  23  10        6.16        2.64      7.24 o
  -6  23  10       75.68       91.59      7.97 o
  -5  23  10        1.11       -1.43      4.00 o
  -4  23  10        0.01        1.39      3.77 o
  -3  23  10        0.09       -1.51      3.30 o
  -2  23  10        4.92       -1.46      2.96 o
  -1  23  10        1.41        3.18      3.18 o
   0  23  10        0.48       -0.35      3.04 o
   1  23  10       44.24       52.66      8.72 o
   2  23  10       36.28       44.35      5.87 o
   3  23  10        0.65        0.91      5.17 o
  -7  24  10        1.29       -6.78      6.78 o
  -6  24  10       10.65        8.74      5.40 o
  -5  24  10        1.15       -0.98      4.22 o
  -4  24  10        7.13        6.04      4.28 o
  -3  24  10        0.55        1.52      3.62 o
  -2  24  10        3.58        2.94      3.40 o
  -1  24  10       22.30       16.58      4.08 o
   0  24  10        0.17       -0.68      3.45 o
   1  24  10       40.16       64.17      6.54 o
   2  24  10        3.84        4.85      4.41 o
   3  24  10        0.27       -0.16      5.17 o
  -7  25  10        2.98       -6.46      7.12 o
  -6  25  10        0.01       10.80      5.49 o
  -5  25  10        2.23        2.30      4.85 o
  -4  25  10       22.01       19.94      5.24 o
  -3  25  10       28.19       30.97      4.77 o
  -2  25  10       30.67       18.99      4.08 o
  -1  25  10        3.96       11.43      3.70 o
   0  25  10        0.05        1.53      3.34 o
   1  25  10       95.65       96.44      7.46 o
   2  25  10        0.18        5.94      4.75 o
   3  25  10        9.41        2.69      5.67 o
  -7  26  10        3.29        6.89      9.46 o
  -6  26  10        6.92        5.11      5.69 o
  -5  26  10        4.83       14.23      5.60 o
  -4  26  10        1.83        7.99      4.53 o
  -3  26  10        4.27        0.23      5.91 o
  -2  26  10       22.66       15.83      4.12 o
  -1  26  10       46.12       31.82      4.61 o
   0  26  10       22.54       14.09      3.93 o
   1  26  10        6.13        3.56      3.26 o
   2  26  10       70.86       77.54      7.58 o
   3  26  10      109.07       89.71      9.40 o
  -6  27  10        4.54        1.51      5.37 o
  -5  27  10        3.15        2.99      5.01 o
  -4  27  10       38.99       43.98      6.28 o
  -3  27  10        0.96       -2.25      3.85 o
  -2  27  10       74.11       65.79      5.97 o
  -1  27  10       13.74        6.84      3.76 o
   0  27  10        2.62        2.36      3.56 o
   1  27  10       17.05       15.43      3.84 o
   2  27  10       10.26        7.50      5.29 o
   3  27  10       20.08       26.93      6.98 o
  -6  28  10       16.04       19.90      6.17 o
  -5  28  10       28.89       35.57      6.36 o
  -4  28  10        7.26        7.09      5.06 o
  -3  28  10        7.38       -0.38      4.08 o
  -2  28  10        6.54        8.81      4.04 o
  -1  28  10        7.14        4.96      3.79 o
   0  28  10       41.69       46.38      5.42 o
   1  28  10        0.47       -0.95      3.66 o
   2  28  10       41.81       50.82      7.17 o
   3  28  10       41.05       30.28     12.75 o
  -6  29  10       34.70       43.72      8.11 o
  -5  29  10        0.16        8.80      5.83 o
  -4  29  10        1.55       -2.74      4.61 o
  -3  29  10        4.50       16.97      5.89 o
  -2  29  10        4.24        3.44      4.17 o
  -1  29  10        0.59       -1.06      3.70 o
   0  29  10       19.21       23.75      4.40 o
   1  29  10        0.03       -1.44      3.51 o
   2  29  10       13.29       11.01      5.66 o
  -6  30  10        4.95        1.91      6.97 o
  -5  30  10       14.31       17.12      6.06 o
  -4  30  10       34.60       46.59      7.54 o
  -3  30  10        7.51       21.21      5.38 o
  -2  30  10       11.45       10.43      4.53 o
  -1  30  10        2.13       -0.43      3.73 o
   0  30  10        2.55       -3.37      3.92 o
   1  30  10       28.33       37.46      6.68 o
   2  30  10        2.42       -0.69      7.02 o
  -5  31  10       18.48       17.60      6.25 o
  -4  31  10       21.00       25.62      7.03 o
  -3  31  10        2.93        6.16      4.98 o
  -2  31  10        5.62        3.16      4.25 o
  -1  31  10        0.01       -3.72      3.72 o
   0  31  10        4.34       -1.22      4.02 o
   1  31  10        1.89       -1.58      3.80 o
   2  31  10        0.82       -8.35      8.35 o
  -5  32  10        1.87        2.60      5.87 o
  -4  32  10        1.06       -1.98      5.72 o
  -3  32  10        4.36        9.30      5.32 o
  -2  32  10        8.37        9.28      5.05 o
  -1  32  10       22.12       24.65      5.05 o
   0  32  10        6.31        1.97      4.13 o
   1  32  10        1.25        1.90      4.07 o
  -5  33  10       14.60        4.38      6.11 o
  -4  33  10        9.06       13.88      6.39 o
  -3  33  10       24.45       26.29      6.23 o
  -2  33  10       13.40       16.42      5.45 o
  -1  33  10        0.64       -2.16      4.38 o
   0  33  10       67.17       56.91      6.21 o
   1  33  10        0.08        1.59      4.30 o
  -4  34  10        6.74        6.06      6.25 o
  -3  34  10        0.15        0.40      5.69 o
  -2  34  10        8.32        8.93      5.22 o
  -1  34  10        6.31        5.17      4.53 o
   0  34  10        2.18        0.40      4.58 o
   1  34  10       12.34       12.52      5.42 o
  -4  35  10       10.92       10.74      7.21 o
  -3  35  10        3.22        3.40      6.30 o
  -2  35  10       15.57       13.59      5.68 o
  -1  35  10        5.31        1.80      5.04 o
   0  35  10       16.15       16.87      5.35 o
  -3  36  10        5.65       11.95      7.40 o
  -2  36  10        0.00        2.84      5.32 o
  -1  36  10        0.88       -2.32      4.97 o
  -7   0  11        1.74       14.65      9.74 o
  -5   0  11      260.84      216.66      9.87 o
  -3   0  11        2.94       -3.66      3.66 o
  -1   0  11       29.65       22.99      4.19 o
   1   0  11      172.55      160.73      8.22 o
   3   0  11        2.79        9.45      6.28 o
  -8   1  11        1.44        2.46      9.59 o
  -7   1  11        6.84       14.78      7.39 o
  -6   1  11        4.91        8.75      3.32 o
  -5   1  11        0.00        2.89      2.85 o
  -4   1  11       49.61       59.76      4.67 o
  -3   1  11       51.26       62.65      4.59 o
  -2   1  11      674.57      652.22     10.47 o
  -1   1  11       46.29       40.70      4.92 o
   0   1  11      105.81      113.77      5.52 o
   1   1  11      184.87      168.05      8.92 o
   2   1  11       29.92       43.88      5.04 o
   3   1  11       24.66       31.84      5.37 o
   4   1  11       44.41       54.05      7.36 o
  -8   2  11        0.07       -0.60     13.81 o
  -7   2  11        4.70       12.26      7.42 o
  -6   2  11        1.68        8.45      3.37 o
  -5   2  11      290.33      279.05      7.47 o
  -4   2  11       13.78       17.61      3.37 o
  -3   2  11     1461.91     1407.36     17.52 o
  -2   2  11       14.91       22.37      3.19 o
  -1   2  11       63.03       75.18      3.85 o
   0   2  11        5.19        7.17      2.16 o
   1   2  11       10.76       11.03      3.74 o
   2   2  11        6.17       30.15      7.02 o
   3   2  11        0.07        2.45      4.03 o
   4   2  11       78.55      114.96      9.32 o
  -8   3  11        0.00       -2.36      8.35 o
  -7   3  11        2.66       11.71      7.05 o
  -6   3  11       98.14      111.51      5.88 o
  -5   3  11       12.37       19.70      3.43 o
  -4   3  11       27.48       36.88      3.99 o
  -3   3  11       79.79       83.19      5.10 o
  -2   3  11      159.47      150.53      5.69 o
  -1   3  11        1.29        0.89      1.80 o
   0   3  11        9.28        7.03      1.99 o
   1   3  11        0.32        6.22      3.40 o
   2   3  11        0.02       24.40      5.76 o
   3   3  11       21.13       11.91      9.31 o
   4   3  11        0.01       -1.26      5.20 o
  -8   4  11        0.23       -7.94      7.94 o
  -7   4  11        3.91       15.22      6.04 o
  -6   4  11       68.74       68.29      4.93 o
  -5   4  11       43.30       54.88      4.72 o
  -4   4  11       12.72       13.36      3.46 o
  -3   4  11      210.10      220.96      7.35 o
  -2   4  11        0.09       -1.01      2.54 o
  -1   4  11       20.21       15.57      3.15 o
   0   4  11      217.83      202.45      8.01 o
   1   4  11       11.76       20.13      4.29 o
   2   4  11        3.37       24.87      7.00 o
   3   4  11       22.99       23.72      4.80 o
   4   4  11        1.42       11.11      5.62 o
  -8   5  11        0.09       -8.41      8.41 o
  -7   5  11        0.02        4.52      6.11 o
  -6   5  11       13.92       13.02      3.42 o
  -5   5  11        1.13        5.61      3.17 o
  -4   5  11       17.35       19.75      3.65 o
  -3   5  11        7.00        1.07      2.77 o
  -2   5  11      919.61      853.66     12.77 o
  -1   5  11       38.82       49.15      3.40 o
   0   5  11      213.14      200.94      7.28 o
   1   5  11       22.23       21.65      4.59 o
   2   5  11        1.04        9.07      5.76 o
   3   5  11        1.12        1.95      6.91 o
   4   5  11       18.32        3.35      5.18 o
  -8   6  11       12.07       -9.06     10.29 o
  -7   6  11        2.81       11.16      7.16 o
  -6   6  11       11.69       16.81      4.22 o
  -5   6  11        0.89        2.51      3.06 o
  -4   6  11       16.95        8.87      3.18 o
  -3   6  11       19.36       20.42      3.47 o
  -2   6  11       74.54       78.47      4.71 o
  -1   6  11       47.79       43.76      3.62 o
   0   6  11       90.79       89.15      4.53 o
   1   6  11        5.01        2.69      2.60 o
   2   6  11       17.04       20.15      4.21 o
   3   6  11       12.31       15.75      8.17 o
   4   6  11       26.09       19.69      6.01 o
  -8   7  11        1.28       -8.57      8.57 o
  -7   7  11        2.02        7.99      3.93 o
  -6   7  11       52.38       49.13      5.22 o
  -5   7  11       43.58       35.85      4.15 o
  -4   7  11        7.42       17.79      3.62 o
  -3   7  11       35.20       38.79      4.04 o
  -2   7  11      237.69      230.37      6.85 o
  -1   7  11        3.67        2.70      1.76 o
   0   7  11        4.44        9.01      2.57 o
   1   7  11        0.01        0.99      2.72 o
   2   7  11        0.84       13.21      5.05 o
   3   7  11       17.80       19.96      8.89 o
   4   7  11        0.49        5.17      5.47 o
  -8   8  11        0.41       -3.11      8.79 o
  -7   8  11        5.32        8.10      4.00 o
  -6   8  11        2.37        6.50      3.84 o
  -5   8  11        0.86       -1.52      3.02 o
  -4   8  11      167.48      168.75      7.60 o
  -3   8  11       14.10        8.58      3.04 o
  -2   8  11       86.96       91.49      5.06 o
  -1   8  11       91.46       75.47      3.30 o
   0   8  11        0.06        0.35      2.32 o
   1   8  11       48.12       45.71      5.97 o
   2   8  11        6.66       16.43      3.37 o
   3   8  11        5.55        0.43      7.94 o
   4   8  11       14.88       16.65      5.88 o
  -8   9  11        2.47       -4.29      8.59 o
  -7   9  11        0.14        1.61      4.54 o
  -6   9  11       10.54       11.98      3.46 o
  -5   9  11        5.10        2.68      3.20 o
  -4   9  11       52.21       43.05      6.03 o
  -3   9  11       56.13       44.35      5.25 o
  -2   9  11       26.23       19.33      3.18 o
  -1   9  11        8.27        3.33      1.81 o
   0   9  11        9.61        7.81      2.73 o
   1   9  11       22.08       30.16      4.40 o
   2   9  11        0.54        6.25      2.98 o
   3   9  11       13.14       15.84      5.01 o
   4   9  11       10.71       13.83      5.70 o
  -8  10  11       44.30       24.35     23.30 o
  -7  10  11        0.20        5.04      4.23 o
  -6  10  11        9.38       12.95      3.85 o
  -5  10  11       11.99       10.58      3.47 o
  -4  10  11       70.34       69.73      4.98 o
  -3  10  11       65.17       61.51      4.82 o
  -2  10  11        0.40       -2.01      2.41 o
  -1  10  11        0.01       -0.35      1.68 o
   0  10  11       52.21       48.82      4.01 o
   1  10  11       67.93       71.09      5.51 o
   2  10  11        0.31        8.89      3.52 o
   3  10  11        3.23       -0.21      4.00 o
   4  10  11        2.88        1.03      7.04 o
  -8  11  11        0.65       -3.27      8.92 o
  -7  11  11        0.12        1.67      4.26 o
  -6  11  11        0.21        2.85      3.35 o
  -5  11  11        0.06        0.12      3.13 o
  -4  11  11       25.77       22.43      3.84 o
  -3  11  11        5.47        6.55      3.07 o
  -2  11  11       71.50       71.50      5.37 o
  -1  11  11        4.51        4.19      1.95 o
   0  11  11       22.78       20.78      3.39 o
   1  11  11        2.88        6.88      3.47 o
   2  11  11        1.22       10.69      4.14 o
   3  11  11        2.64       -2.80      4.34 o
   4  11  11        0.89       -0.29      3.79 o
  -8  12  11        1.70       -8.74      8.74 o
  -7  12  11       26.77       34.75      5.53 o
  -6  12  11       24.02       25.57      4.07 o
  -5  12  11       16.68       16.41      3.75 o
  -4  12  11       30.77       28.24      4.92 o
  -3  12  11      282.74      267.68      8.43 o
  -2  12  11       56.18       49.54      4.48 o
  -1  12  11      174.48      158.25      4.64 o
   0  12  11       42.15       40.83      4.01 o
   1  12  11       57.10       54.97      7.46 o
   2  12  11       17.12       27.83      4.51 o
   3  12  11        6.73       -0.25      4.91 o
   4  12  11        1.35        0.82      3.98 o
  -8  13  11        5.04        3.89      9.30 o
  -7  13  11        0.11        8.06      6.39 o
  -6  13  11        2.66        4.65      3.43 o
  -5  13  11        5.22        2.82      3.48 o
  -4  13  11        0.26        1.24      3.34 o
  -3  13  11       24.50       25.29      4.47 o
  -2  13  11       10.89        4.45      3.02 o
  -1  13  11        7.04        5.85      2.44 o
   0  13  11        4.64       10.38      3.56 o
   1  13  11        9.79        9.36      5.03 o
   2  13  11       11.19       31.48      4.99 o
   3  13  11        9.38       14.95      5.67 o
   4  13  11        7.34        7.55     10.79 o
  -8  14  11        2.29       -6.81      8.93 o
  -7  14  11       38.82       44.91      6.61 o
  -6  14  11        0.46        6.61      3.79 o
  -5  14  11       14.48       20.00      4.20 o
  -4  14  11      406.06      360.41      9.54 o
  -3  14  11       33.37       30.34      4.27 o
  -2  14  11       24.56       20.09      4.49 o
  -1  14  11        3.41        8.95      2.62 o
   0  14  11       45.31       50.94      4.76 o
   1  14  11        9.32       12.94      3.65 o
   2  14  11       13.19       22.23      4.51 o
   3  14  11        6.38        6.31      4.28 o
   4  14  11        4.30        7.03      4.32 o
  -8  15  11       19.49       28.42     10.53 o
  -7  15  11        4.72       10.65      5.77 o
  -6  15  11        3.88        2.15      4.46 o
  -5  15  11       10.78        4.18      3.82 o
  -4  15  11        1.78        4.90      4.51 o
  -3  15  11       14.15        9.33      3.46 o
  -2  15  11        2.56       -0.48      2.81 o
  -1  15  11       46.80       53.33      4.14 o
   0  15  11        1.32        1.33      3.99 o
   1  15  11        0.75        2.17      4.83 o
   2  15  11        7.03       15.22      4.37 o
   3  15  11        0.01        3.43      3.52 o
   4  15  11       16.94       27.87      5.83 o
  -8  16  11       15.71        5.87     10.44 o
  -7  16  11        0.07        1.60      5.05 o
  -6  16  11        1.00        7.91      4.58 o
  -5  16  11        7.03       12.46      4.08 o
  -4  16  11       95.96       72.49      5.74 o
  -3  16  11       13.45       12.79      3.75 o
  -2  16  11        4.01        3.70      3.11 o
  -1  16  11        8.67        5.62      2.78 o
   0  16  11       15.03       14.21      3.70 o
   1  16  11       51.82       44.24      4.90 o
   2  16  11       15.74       17.46      4.58 o
   3  16  11        1.99        5.58      3.89 o
   4  16  11        1.86        1.16      4.49 o
  -7  17  11       15.89       12.46      7.50 o
  -6  17  11        4.22        2.71      4.22 o
  -5  17  11       43.29       54.06      5.64 o
  -4  17  11       22.87       35.71      5.41 o
  -3  17  11       10.53        9.85      3.52 o
  -2  17  11        2.85        1.62      3.11 o
  -1  17  11       15.62       13.85      3.17 o
   0  17  11        1.93       -0.37      3.75 o
   1  17  11       10.51       11.97      4.75 o
   2  17  11       46.26       50.80      4.85 o
   3  17  11        0.55       -2.10      4.18 o
   4  17  11        0.29        2.60      4.61 o
  -7  18  11        0.22       -6.76      6.76 o
  -6  18  11        3.51        1.26      6.30 o
  -5  18  11        3.50       10.59      5.54 o
  -4  18  11       38.37       33.56      4.91 o
  -3  18  11        2.14        2.40      3.17 o
  -2  18  11        0.18        0.62      3.06 o
  -1  18  11        6.43        8.15      3.17 o
   0  18  11       29.66       29.57      5.27 o
   1  18  11        0.03        2.44      3.69 o
   2  18  11        1.11        4.07      5.66 o
   3  18  11        3.07        1.40      4.43 o
  -7  19  11        0.67        1.69      7.05 o
  -6  19  11       33.15       38.94      7.84 o
  -5  19  11       80.05       89.07      6.88 o
  -4  19  11        1.16        0.64      3.63 o
  -3  19  11       30.23       33.63      4.43 o
  -2  19  11        0.46        1.86      3.73 o
  -1  19  11        4.91        6.02      3.54 o
   0  19  11        3.54        1.05      4.42 o
   1  19  11        8.11        5.59      5.75 o
   2  19  11       20.85       13.18      4.95 o
   3  19  11        0.03       -2.91      4.39 o
  -7  20  11        0.76       -5.57      9.43 o
  -6  20  11        2.54       -0.28      5.30 o
  -5  20  11        0.01        4.69      4.15 o
  -4  20  11       11.56       12.25      4.21 o
  -3  20  11       23.61       15.61      4.36 o
  -2  20  11        3.78        5.10      5.44 o
  -1  20  11        1.52        3.05      3.78 o
   0  20  11        9.84       14.89      4.26 o
   1  20  11       56.52       49.04      5.60 o
   2  20  11        0.25        5.17      4.08 o
   3  20  11        0.11       -0.54      4.61 o
  -7  21  11        5.57       -6.83      6.83 o
  -6  21  11        0.55        0.94      4.87 o
  -5  21  11       30.62       34.20      5.81 o
  -4  21  11      107.21      109.15      7.14 o
  -3  21  11       33.24       34.82      4.65 o
  -2  21  11       10.29        9.12      3.66 o
  -1  21  11       30.61       21.39      3.73 o
   0  21  11        0.98        6.41      4.00 o
   1  21  11        1.17        4.35      4.82 o
   2  21  11        0.00        0.01      4.25 o
   3  21  11        0.00        9.08      5.06 o
  -7  22  11        0.59       -1.02      7.34 o
  -6  22  11       11.46        8.36      5.22 o
  -5  22  11       47.75       39.12      6.14 o
  -4  22  11        2.61        3.64      3.91 o
  -3  22  11       17.73       15.00      4.05 o
  -2  22  11        0.15        4.37      3.42 o
  -1  22  11        0.63        6.76      3.24 o
   0  22  11       52.19       72.23      6.70 o
   1  22  11        0.88       -2.37      3.62 o
   2  22  11       46.00       50.54     16.09 o
   3  22  11       19.47       40.61      8.29 o
  -7  23  11       37.13       31.17     11.83 o
  -6  23  11       20.12       25.58      6.93 o
  -5  23  11        0.29       -0.54      5.66 o
  -4  23  11        0.36        4.85      4.74 o
  -3  23  11        0.50        5.22      3.78 o
  -2  23  11        6.11        0.91      3.52 o
  -1  23  11        1.43       -0.22      3.74 o
   0  23  11       13.16       19.23      3.45 o
   1  23  11       32.73       28.07      6.29 o
   2  23  11       24.05       21.13      6.41 o
   3  23  11        4.44        2.16      6.66 o
  -6  24  11       14.43       21.07      5.96 o
  -5  24  11        0.27        5.67      5.01 o
  -4  24  11        0.00        0.32      3.94 o
  -3  24  11        2.17       -0.80      3.93 o
  -2  24  11       39.44       43.40      4.88 o
  -1  24  11       15.67       13.56      5.72 o
   0  24  11       10.75       21.91      4.42 o
   1  24  11       12.80       11.49      4.73 o
   2  24  11        7.00       14.93      7.43 o
  -6  25  11        1.68       12.92      5.88 o
  -5  25  11        0.77        6.37      5.21 o
  -4  25  11       26.87       28.48      5.27 o
  -3  25  11        0.00       -2.85      4.84 o
  -2  25  11        7.47        5.95      4.96 o
  -1  25  11       12.88        9.20      6.19 o
   0  25  11        0.13        4.48      3.23 o
   1  25  11       17.84       28.03      5.45 o
   2  25  11        5.10        9.77      5.43 o
  -6  26  11       29.98       41.96      6.80 o
  -5  26  11        2.35        5.02      5.69 o
  -4  26  11       17.91       21.88      6.59 o
  -3  26  11       26.81       38.38      5.29 o
  -2  26  11        0.12       -1.52      3.46 o
  -1  26  11        9.69        7.32      3.92 o
   0  26  11       32.36       45.44      4.75 o
   1  26  11       18.92       32.52      6.03 o
   2  26  11       49.26       50.23      7.39 o
  -6  27  11        9.92       28.32      6.71 o
  -5  27  11       43.23       37.52      8.15 o
  -4  27  11       22.92       26.45      6.21 o
  -3  27  11       35.46       41.50      5.60 o
  -2  27  11       27.60       30.45      4.86 o
  -1  27  11        1.29        1.42      3.80 o
   0  27  11       12.55       18.22      4.21 o
   1  27  11        0.05        3.09      4.68 o
   2  27  11        1.06       -0.43     10.41 o
  -5  28  11        0.17        5.20      6.18 o
  -4  28  11        2.21        5.37      5.14 o
  -3  28  11        0.69        0.99      4.09 o
  -2  28  11        2.39        2.05      3.91 o
  -1  28  11       48.49       50.05      5.73 o
   0  28  11        0.33       -0.89      3.57 o
   1  28  11       40.22       46.48     10.45 o
   2  28  11        1.02        1.62      5.73 o
  -5  29  11        2.38       -1.45      5.96 o
  -4  29  11        3.60        6.29      5.17 o
  -3  29  11        0.66        0.78      4.37 o
  -2  29  11        5.41       11.08      4.47 o
  -1  29  11        0.53        0.10      4.49 o
   0  29  11       32.72       43.40      8.50 o
   1  29  11       37.32       41.08      6.80 o
  -5  30  11        4.08        6.39      6.66 o
  -4  30  11        0.12       -0.24      5.14 o
  -3  30  11        9.56       14.55      5.18 o
  -2  30  11        0.20        0.77      4.16 o
  -1  30  11        0.00        0.59      4.10 o
   0  30  11        3.28       10.42      4.33 o
   1  30  11        0.00        4.86      5.42 o
  -4  31  11        0.73       -5.13      5.50 o
  -3  31  11        1.57       -2.16      4.47 o
  -2  31  11        2.88       -0.44      4.15 o
  -1  31  11        0.06        4.08      4.83 o
   0  31  11        9.30       10.14      4.65 o
   1  31  11        0.02       -2.71      6.39 o
  -4  32  11        0.01       -3.48      5.74 o
  -3  32  11        0.00       -3.66      4.63 o
  -2  32  11        0.02       -4.23      4.36 o
  -1  32  11        0.09       -1.06      4.34 o
   0  32  11        3.07       -2.23      4.14 o
  -3  33  11        0.28       -3.83      6.84 o
  -2  33  11        0.06       -4.02      4.63 o
  -1  33  11        1.72       -4.97      4.97 o
   0  33  11        3.53        0.28     25.10 o
  -3  34  11        4.60       -7.46     11.68 o
  -2  34  11       11.32       11.52      5.52 o
  -1  34  11        9.70       10.83      7.89 o
  -8   0  12        4.00       -0.60     12.20 o
  -6   0  12       15.27       19.72      4.97 o
  -4   0  12       21.68       19.68      5.16 o
  -2   0  12      156.27      146.26      8.39 o
   0   0  12       40.07       55.47      6.48 o
   2   0  12       13.20       10.68      5.56 o
   4   0  12       31.96       28.97      9.45 o
  -8   1  12        0.11       -2.57      9.00 o
  -7   1  12        0.01       11.67      7.54 o
  -6   1  12        2.72       10.12      3.35 o
  -5   1  12       18.62       15.19      4.53 o
  -4   1  12        1.29        3.11      2.93 o
  -3   1  12       88.80       77.93      5.06 o
  -2   1  12       52.89       36.83      3.61 o
  -1   1  12       41.64       39.60      3.14 o
   0   1  12        5.98       10.90      3.26 o
   1   1  12        0.45        4.83      5.59 o
   2   1  12       14.03        7.28      3.84 o
   3   1  12        1.81       -0.88      4.40 o
   4   1  12        0.27       -4.90      5.34 o
  -8   2  12        0.01        0.45      7.36 o
  -7   2  12        3.87       18.31      8.52 o
  -6   2  12       35.80       44.50      5.21 o
  -5   2  12        0.78        2.66      3.31 o
  -4   2  12      159.45      166.56      9.21 o
  -3   2  12        1.09        4.68      2.86 o
  -2   2  12       23.59       20.45      3.15 o
  -1   2  12       48.64       68.21      3.72 o
   0   2  12       66.38       72.13      5.24 o
   1   2  12        3.11        7.25      5.83 o
   2   2  12        0.39       -3.19      3.19 o
   3   2  12        5.93       -3.39      4.27 o
   4   2  12        3.53        2.30      6.09 o
  -8   3  12        0.26       -0.34      7.24 o
  -7   3  12        0.96       11.24      6.86 o
  -6   3  12       40.70       51.25      6.35 o
  -5   3  12      259.14      252.64      9.43 o
  -4   3  12      103.41      101.73      5.86 o
  -3   3  12      504.04      467.32     10.29 o
  -2   3  12      126.47      130.53      5.69 o
  -1   3  12       80.18       68.76      3.68 o
   0   3  12        3.66        9.60      3.20 o
   1   3  12       12.63       18.43      4.26 o
   2   3  12        1.36        0.18      5.81 o
   3   3  12        2.94       -0.32      5.48 o
   4   3  12        8.29       10.88      5.94 o
  -8   4  12        0.25        6.33      7.58 o
  -7   4  12       25.82       41.19      6.16 o
  -6   4  12        0.58       10.15      4.68 o
  -5   4  12        0.64        8.64      3.45 o
  -4   4  12       92.87      101.45      6.14 o
  -3   4  12        9.20       18.71      3.66 o
  -2   4  12       71.13       66.19      4.43 o
  -1   4  12        0.00        0.48      2.57 o
   0   4  12        0.35        2.73      2.50 o
   1   4  12        2.83       10.09      4.97 o
   2   4  12        1.00       -5.55      5.55 o
   3   4  12       12.69       23.48      8.65 o
   4   4  12       74.26       81.96      8.41 o
  -8   5  12       14.03       11.42      7.95 o
  -7   5  12        4.31       12.68      6.74 o
  -6   5  12        0.19        4.64      3.45 o
  -5   5  12       61.61       46.31      5.01 o
  -4   5  12        1.54       -1.71      2.95 o
  -3   5  12      171.70      189.55      7.20 o
  -2   5  12      144.18      124.47      5.72 o
  -1   5  12       77.73       85.00      5.20 o
   0   5  12        9.39        6.19      2.86 o
   1   5  12        6.07       19.01      6.27 o
   2   5  12       24.73        7.63      7.26 o
   3   5  12        5.39        5.78      8.15 o
   4   5  12       16.02       15.35      6.02 o
  -8   6  12        0.41        6.47      7.53 o
  -7   6  12        0.08        6.71      6.08 o
  -6   6  12        0.07        6.69      4.00 o
  -5   6  12       51.98       59.39      4.88 o
  -4   6  12        0.20        4.85      3.42 o
  -3   6  12        0.59        5.93      2.92 o
  -2   6  12       31.25       24.91      3.90 o
  -1   6  12        4.54        3.33      3.49 o
   0   6  12        0.06        1.39      2.74 o
   1   6  12        0.79       10.44      4.01 o
   2   6  12       14.97        9.35      7.45 o
   3   6  12        9.78       -0.69      7.72 o
   4   6  12       31.00       30.27      6.53 o
  -8   7  12        7.76        2.78      7.63 o
  -7   7  12        0.61        6.82      5.13 o
  -6   7  12       23.66       31.36      4.26 o
  -5   7  12        0.84        2.86      3.28 o
  -4   7  12        1.06        7.21      3.40 o
  -3   7  12        2.57        2.45      3.05 o
  -2   7  12      182.91      161.24      6.20 o
  -1   7  12        3.58        2.66      2.70 o
   0   7  12       39.01       35.89      4.92 o
   1   7  12        0.02        4.03      3.97 o
   2   7  12        3.30       -3.85      7.12 o
   3   7  12        0.02        1.24      8.18 o
   4   7  12        4.64        3.43      5.49 o
  -8   8  12        0.15        3.04      7.69 o
  -7   8  12        2.63        8.32      4.89 o
  -6   8  12        0.96       11.31      4.01 o
  -5   8  12       15.43       15.56      3.72 o
  -4   8  12       78.07       75.60      5.69 o
  -3   8  12       92.48      103.86      6.53 o
  -2   8  12      102.85      112.72      5.56 o
  -1   8  12       16.98       14.04      3.20 o
   0   8  12       57.15       52.18      4.25 o
   1   8  12        5.56       11.26      3.46 o
   2   8  12        0.04       -6.73      6.73 o
   3   8  12       29.68       35.10     10.83 o
  -8   9  12        4.23       14.94      8.17 o
  -7   9  12        6.76       16.11      4.86 o
  -6   9  12       10.95       12.19      4.03 o
  -5   9  12        1.29        3.46      3.36 o
  -4   9  12        0.01        0.84      3.28 o
  -3   9  12       98.10       88.84      5.58 o
  -2   9  12       35.40       34.26      3.68 o
  -1   9  12        0.04        1.13      2.83 o
   0   9  12        9.14       10.41      2.90 o
   1   9  12        1.70        7.10      5.23 o
   2   9  12        0.08       50.85     17.55 o
   3   9  12        6.94        1.62      8.46 o
  -8  10  12        2.69        5.87      7.50 o
  -7  10  12        0.55        5.56      5.73 o
  -6  10  12        1.03        4.49      3.45 o
  -5  10  12        2.04        3.77      3.42 o
  -4  10  12       30.02       28.59      4.24 o
  -3  10  12       10.46       17.41      3.37 o
  -2  10  12        0.59        3.16      2.63 o
  -1  10  12        5.08        6.68      2.97 o
   0  10  12       11.17       17.48      3.82 o
   1  10  12        7.83       14.93      3.93 o
   2  10  12       19.74       25.47      4.88 o
   3  10  12        0.06       -3.21      8.73 o
  -8  11  12        6.38       13.82      8.00 o
  -7  11  12        2.22        8.08      4.31 o
  -6  11  12        7.73        8.68      3.66 o
  -5  11  12        1.18        4.50      3.51 o
  -4  11  12       69.80       80.46      5.90 o
  -3  11  12        4.29        1.29      2.68 o
  -2  11  12       30.03       39.82      3.87 o
  -1  11  12        0.15        0.31      2.87 o
   0  11  12        1.72        1.77      2.62 o
   1  11  12        1.27       10.17      6.10 o
   2  11  12       43.20       41.77      4.68 o
   3  11  12        1.73        2.91      8.96 o
  -8  12  12        0.60       10.92     14.56 o
  -7  12  12        6.09        9.33      5.62 o
  -6  12  12       10.69       12.22      3.72 o
  -5  12  12       29.20       37.79      4.64 o
  -4  12  12        2.81        5.52      3.37 o
  -3  12  12        4.88        3.94      2.96 o
  -2  12  12        3.51        1.19      3.28 o
  -1  12  12        0.08        1.61      2.83 o
   0  12  12        1.62        3.03      2.86 o
   1  12  12        7.36       10.14      3.88 o
   2  12  12       19.63       35.88     16.90 o
   3  12  12        0.11       -4.16      4.16 o
  -7  13  12       46.43       70.61      6.32 o
  -6  13  12       23.63       25.11      4.25 o
  -5  13  12        1.88        9.34      3.75 o
  -4  13  12       73.59       67.78      5.69 o
  -3  13  12       56.35       59.62      5.07 o
  -2  13  12       14.60       16.77      3.35 o
  -1  13  12        5.87        3.08      2.96 o
   0  13  12        7.80        7.87      4.11 o
   1  13  12       12.90       18.22      4.22 o
   2  13  12       25.76       16.37      6.31 o
   3  13  12        0.01        6.84      6.42 o
  -7  14  12        3.63       13.85      5.11 o
  -6  14  12        4.36        3.92      3.68 o
  -5  14  12        4.85        6.07      3.62 o
  -4  14  12        0.82        6.00      3.52 o
  -3  14  12       12.94       19.98      3.90 o
  -2  14  12       38.54       30.17      4.03 o
  -1  14  12        0.01        2.92      3.12 o
   0  14  12        4.62        1.26      3.05 o
   1  14  12        0.59       19.98      5.36 o
   2  14  12        0.27       -1.79      5.01 o
   3  14  12       16.77       28.04     12.57 o
  -7  15  12        1.28        2.30      4.73 o
  -6  15  12        9.03       12.69      4.53 o
  -5  15  12       35.26       38.41      4.96 o
  -4  15  12        3.82        0.08      3.36 o
  -3  15  12       10.43        9.03      4.13 o
  -2  15  12        7.15        7.54      3.07 o
  -1  15  12        0.05        1.64      4.86 o
   0  15  12       25.22       25.82      4.17 o
   1  15  12        1.08        5.04      3.72 o
   2  15  12        2.69        6.04      5.85 o
   3  15  12        0.27       -5.15      5.50 o
  -7  16  12        0.06        3.88      4.91 o
  -6  16  12        0.07        7.00      5.19 o
  -5  16  12        8.28        9.91      4.03 o
  -4  16  12        3.28        6.78      3.67 o
  -3  16  12       22.16       15.45      3.77 o
  -2  16  12        4.47        3.27      4.18 o
  -1  16  12        0.96        7.99      4.68 o
   0  16  12        8.17       11.51      3.89 o
   1  16  12       12.73       11.88      4.43 o
   2  16  12        0.07        2.19      5.80 o
   3  16  12        3.75        3.77      6.05 o
  -7  17  12        4.35        5.75      5.29 o
  -6  17  12        1.62        1.35      5.31 o
  -5  17  12       52.22       56.45      5.57 o
  -4  17  12       50.40       59.09      6.47 o
  -3  17  12       49.49       56.16      5.44 o
  -2  17  12        0.10        0.94      3.04 o
  -1  17  12       11.47        4.51      4.40 o
   0  17  12       37.23       55.37      5.56 o
   1  17  12        5.40        7.09      3.59 o
   2  17  12        1.74       -0.73      3.93 o
   3  17  12       33.02       52.73      5.40 o
  -7  18  12        0.07        6.00      5.21 o
  -6  18  12       13.37       17.55      5.16 o
  -5  18  12       18.33       25.60      5.57 o
  -4  18  12       14.14       26.06      4.64 o
  -3  18  12       14.00       15.15      4.82 o
  -2  18  12        0.04       -2.60      3.99 o
  -1  18  12       20.80       23.35      3.32 o
   0  18  12        0.00       -1.12      3.48 o
   1  18  12        1.97        3.17      5.29 o
   2  18  12        3.29       -1.05      3.89 o
   3  18  12       26.44       29.88      4.88 o
  -7  19  12        0.00        8.66      5.62 o
  -6  19  12        1.53        4.71      4.73 o
  -5  19  12       28.11       19.63      4.83 o
  -4  19  12       19.85       18.81      4.47 o
  -3  19  12       32.94       31.42      4.68 o
  -2  19  12        0.88        4.25      3.35 o
  -1  19  12        5.62       15.45      3.24 o
   0  19  12        1.00        4.60      4.99 o
   1  19  12       11.34       11.74      5.93 o
   2  19  12        6.25       14.75      4.74 o
  -7  20  12        2.05       11.92      5.75 o
  -6  20  12        1.90        7.49      4.87 o
  -5  20  12       63.57       60.29      6.31 o
  -4  20  12       11.64       12.87      4.20 o
  -3  20  12        0.04        0.44      3.67 o
  -2  20  12        0.10        0.39      3.25 o
  -1  20  12        2.73        4.32      3.94 o
   0  20  12        0.30        4.66      4.70 o
   1  20  12        0.00       -2.01      4.03 o
   2  20  12        0.79       -0.70      6.03 o
  -6  21  12       11.13       17.21      5.92 o
  -5  21  12       26.71       26.01      5.35 o
  -4  21  12        1.62        4.81      4.10 o
  -3  21  12        5.09       10.72      4.15 o
  -2  21  12        7.52        9.57      3.69 o
  -1  21  12       11.67        4.62      3.90 o
   0  21  12        7.83       15.66      6.77 o
   1  21  12        0.03       10.74      5.51 o
   2  21  12        5.33        6.13      4.81 o
  -6  22  12        0.18       -0.06      8.28 o
  -5  22  12        3.67        8.33      4.91 o
  -4  22  12        2.58        7.90      4.31 o
  -3  22  12       15.64       11.01      4.58 o
  -2  22  12        9.03        8.82      5.15 o
  -1  22  12       20.96       28.31      4.12 o
   0  22  12        0.01        1.72      4.19 o
   1  22  12        1.83        3.35      4.46 o
   2  22  12       14.26       11.00      5.55 o
  -6  23  12        0.09       -0.96      8.96 o
  -5  23  12        0.28        4.01      5.08 o
  -4  23  12       15.70       17.29      6.69 o
  -3  23  12       19.76       23.16      4.83 o
  -2  23  12        6.15        2.57      4.00 o
  -1  23  12        3.68        3.68      6.02 o
   0  23  12        0.11        4.43      4.29 o
   1  23  12        5.70        8.10      4.58 o
   2  23  12        2.63        3.10      5.13 o
  -6  24  12        0.84        6.96      8.03 o
  -5  24  12        8.04       12.86      5.40 o
  -4  24  12        9.58       12.12      5.07 o
  -3  24  12        5.29        5.10      4.05 o
  -2  24  12       12.78       16.54      4.36 o
  -1  24  12        5.33       11.34      4.84 o
   0  24  12        4.97        5.58      4.48 o
   1  24  12       79.30       94.40     10.02 o
  -6  25  12        0.38        1.98      8.31 o
  -5  25  12        3.08       -4.28      4.91 o
  -4  25  12        8.59       15.56      6.57 o
  -3  25  12       49.56       45.07      5.67 o
  -2  25  12        0.02        5.01      6.03 o
  -1  25  12        1.92        3.60      3.90 o
   0  25  12        5.58        7.90      4.97 o
   1  25  12        6.37       10.26      5.13 o
  -5  26  12        0.72        3.63      8.01 o
  -4  26  12        4.16       -2.02      4.36 o
  -3  26  12        2.92        7.32      4.77 o
  -2  26  12        0.00        2.86      4.41 o
  -1  26  12        6.21        7.77      4.02 o
   0  26  12        9.14        5.98      5.79 o
   1  26  12        0.11        8.77      6.26 o
  -5  27  12        0.06        0.00      5.28 o
  -4  27  12       14.14       15.00      5.31 o
  -3  27  12       12.27       17.16      4.77 o
  -2  27  12        1.46        3.96      4.13 o
  -1  27  12        2.67        3.29      3.87 o
   0  27  12        4.67        2.38      5.17 o
   1  27  12        0.01        4.60      5.39 o
  -5  28  12        0.05        5.33      6.33 o
  -4  28  12        5.15        5.52      5.30 o
  -3  28  12        8.52       12.98      5.57 o
  -2  28  12        3.55        8.18      4.66 o
  -1  28  12       17.10       16.49      4.50 o
   0  28  12       27.10       41.63      6.79 o
  -4  29  12        0.13       -0.73      5.42 o
  -3  29  12        8.18        6.32      4.76 o
  -2  29  12        0.81        7.79      4.36 o
  -1  29  12        0.00       -3.30      3.94 o
   0  29  12        0.05        4.43      9.07 o
  -4  30  12        0.76        5.63      5.62 o
  -3  30  12        6.75        5.78      6.05 o
  -2  30  12        6.02        8.91      4.80 o
  -1  30  12        2.69        2.53      6.21 o
  -3  31  12        3.59        8.07      5.21 o
  -2  31  12       11.51       11.12      5.00 o
  -1  31  12       14.28        8.82      7.42 o
  -7   0  13       97.59       87.56     12.33 o
  -5   0  13      181.75      163.32     11.10 o
  -3   0  13       15.65       15.13      4.61 o
  -1   0  13       36.11       36.38      4.13 o
   1   0  13       25.41       53.84     11.95 o
   3   0  13       81.98      103.62     11.90 o
  -7   1  13        0.54       20.04      8.34 o
  -6   1  13       12.77       25.80      6.22 o
  -5   1  13        4.03        8.38      3.59 o
  -4   1  13       43.80       55.45      4.83 o
  -3   1  13        1.65        3.63      2.79 o
  -2   1  13       53.68       43.08      5.35 o
  -1   1  13       21.34       23.18      3.16 o
   0   1  13       33.61       49.96      4.84 o
   1   1  13        2.33       28.17      5.54 o
   2   1  13       29.54       29.14      5.18 o
   3   1  13        2.22       -0.10      9.27 o
  -7   2  13       58.40       71.43      9.43 o
  -6   2  13        1.20       19.03      4.95 o
  -5   2  13      119.68      116.51      7.14 o
  -4   2  13       19.87       19.58      4.10 o
  -3   2  13        3.35        2.79      2.73 o
  -2   2  13       38.60       41.18      3.81 o
  -1   2  13       27.96       34.03      3.70 o
   0   2  13        0.21        6.83      4.20 o
   1   2  13       12.65       25.02     10.18 o
   2   2  13        4.71        3.98      5.20 o
   3   2  13       40.34       41.20      9.79 o
  -7   3  13        9.93       29.87     10.16 o
  -6   3  13       48.37       61.31      7.46 o
  -5   3  13        0.48        9.02      5.59 o
  -4   3  13       77.55       81.40      5.78 o
  -3   3  13      124.57      121.72      6.30 o
  -2   3  13       34.66       32.68      3.84 o
  -1   3  13       26.15       23.83      5.03 o
   0   3  13        5.52       11.85      4.81 o
   1   3  13        6.11       37.68      6.98 o
   2   3  13        8.39        6.84      7.24 o
   3   3  13        5.24        6.21      4.87 o
  -7   4  13        5.85       15.31      6.69 o
  -6   4  13       28.20       40.25      4.78 o
  -5   4  13       29.37       30.69      4.58 o
  -4   4  13      115.86      138.30      7.27 o
  -3   4  13       52.05       60.53      4.81 o
  -2   4  13       32.54       39.01      3.78 o
  -1   4  13       70.11       73.13      8.28 o
   0   4  13        4.27       12.30      4.66 o
   1   4  13        0.78       20.94      7.41 o
   2   4  13        7.27       -1.11      6.98 o
   3   4  13       11.44        3.13      8.27 o
  -7   5  13        7.36       21.43      7.57 o
  -6   5  13        7.64        9.25      5.68 o
  -5   5  13        0.09        8.20      5.33 o
  -4   5  13        8.79       15.68      3.67 o
  -3   5  13       36.00       37.54      4.15 o
  -2   5  13        4.91        6.58      2.68 o
  -1   5  13        6.56        9.26      3.38 o
   0   5  13       11.02       23.19      7.03 o
   1   5  13       64.26      103.06     11.98 o
   2   5  13        0.23        2.22      7.43 o
   3   5  13        0.75       -7.00      7.00 o
  -7   6  13       27.02       45.81      8.48 o
  -6   6  13        6.70        9.32      3.90 o
  -5   6  13       81.59       78.98      6.12 o
  -4   6  13        0.36        1.10      4.09 o
  -3   6  13        1.10       -0.42      2.76 o
  -2   6  13        0.49        6.07      2.85 o
  -1   6  13       62.50       68.82      5.01 o
   0   6  13        4.25       11.51      3.93 o
   1   6  13        0.03       29.12      6.83 o
   2   6  13       35.98       39.82     10.11 o
   3   6  13        6.99        6.67      8.70 o
  -7   7  13        0.00       20.50      7.51 o
  -6   7  13        1.23        9.02      4.72 o
  -5   7  13        6.77       13.55      4.40 o
  -4   7  13       10.37       10.99      4.50 o
  -3   7  13        3.67        9.53      3.41 o
  -2   7  13        0.44        5.88      2.88 o
  -1   7  13        0.00        3.06      2.90 o
   0   7  13        1.15        8.74      4.65 o
   1   7  13        8.31       16.99      6.19 o
   2   7  13        0.37       -3.61      7.09 o
   3   7  13       12.66        9.38      9.58 o
  -7   8  13       16.42       31.32      7.91 o
  -6   8  13        8.88       13.29      4.17 o
  -5   8  13        9.00        6.84      3.71 o
  -4   8  13       10.97       11.10      3.66 o
  -3   8  13       19.65       13.68      3.81 o
  -2   8  13       27.75       25.06      3.50 o
  -1   8  13       10.34       14.35      3.38 o
   0   8  13       50.13       58.79      5.64 o
   1   8  13        0.89       16.28      6.30 o
   2   8  13       99.87      117.12     15.48 o
   3   8  13       19.64       24.16     10.72 o
  -7   9  13        0.53       13.70      6.95 o
  -6   9  13       16.96       18.51      4.27 o
  -5   9  13        0.01        5.14      3.92 o
  -4   9  13       47.59       45.42      4.87 o
  -3   9  13       26.67       28.97      3.93 o
  -2   9  13       48.61       48.76      4.12 o
  -1   9  13        0.63        6.61      3.22 o
   0   9  13        1.08       12.98      5.34 o
   1   9  13       16.35       32.60     14.39 o
   2   9  13       21.54       26.70     10.35 o
   3   9  13       49.81       65.34     13.38 o
  -7  10  13        0.68       14.15      7.03 o
  -6  10  13        0.22        7.81      5.62 o
  -5  10  13        2.18        3.62      5.32 o
  -4  10  13       27.55       27.54      4.33 o
  -3  10  13       48.11       52.73      4.85 o
  -2  10  13       24.68       21.88      3.39 o
  -1  10  13       66.39       67.87      5.25 o
   0  10  13        0.44        3.59      3.71 o
   1  10  13        9.78       20.54      6.67 o
   2  10  13       25.43       44.46     11.95 o
  -7  11  13       11.62       38.13      7.06 o
  -6  11  13        1.59        3.37      4.30 o
  -5  11  13       20.58       25.64      4.65 o
  -4  11  13        2.46        8.58      3.60 o
  -3  11  13       60.62       51.57      4.82 o
  -2  11  13        3.28        4.96      2.83 o
  -1  11  13       33.62       36.37      4.54 o
   0  11  13        1.67        5.39      5.59 o
   1  11  13        0.13       11.35      7.32 o
   2  11  13        4.17       11.30      9.78 o
  -7  12  13        0.04        7.86      6.44 o
  -6  12  13        7.75       15.86      5.71 o
  -5  12  13        6.87       18.11      4.65 o
  -4  12  13       21.71       20.33      4.35 o
  -3  12  13       45.83       51.23      4.87 o
  -2  12  13       45.78       43.34      4.07 o
  -1  12  13        0.05        4.62      3.28 o
   0  12  13       19.38       23.96      3.81 o
   1  12  13        0.34        8.14      5.26 o
   2  12  13       28.29       50.77     13.15 o
  -7  13  13        0.00       10.26      5.90 o
  -6  13  13       12.75       14.93      5.48 o
  -5  13  13        2.51        9.24      3.99 o
  -4  13  13       58.42       68.41      5.63 o
  -3  13  13        0.13        2.56      3.09 o
  -2  13  13        1.22        5.92      2.82 o
  -1  13  13       53.49       61.55      5.30 o
   0  13  13        3.84        5.90      3.78 o
   1  13  13        0.28       20.00     10.69 o
   2  13  13        3.04        1.64      4.98 o
  -7  14  13        4.51       12.06      6.07 o
  -6  14  13        0.48        8.38      4.31 o
  -5  14  13        0.14        6.46      5.02 o
  -4  14  13       32.91       34.73      4.78 o
  -3  14  13        3.90        2.39      3.17 o
  -2  14  13        2.19        8.07      3.02 o
  -1  14  13       26.50       14.11      3.91 o
   0  14  13       52.91       54.75      7.94 o
   1  14  13        0.54        8.79      4.30 o
   2  14  13        0.85        4.31      4.16 o
  -7  15  13        4.93       16.32      7.37 o
  -6  15  13       14.56       16.77      4.59 o
  -5  15  13        0.19        8.84      4.04 o
  -4  15  13       12.27        8.92      4.59 o
  -3  15  13       68.00       70.24      5.51 o
  -2  15  13        4.23        6.87      3.80 o
  -1  15  13        4.29        6.77      3.67 o
   0  15  13       36.20       42.72      4.82 o
   1  15  13       10.16       13.32      4.98 o
   2  15  13       21.04       28.11      7.12 o
  -6  16  13        0.59        6.53      4.59 o
  -5  16  13       35.55       37.27      6.22 o
  -4  16  13       33.30       49.63      5.51 o
  -3  16  13       13.13       10.69      4.20 o
  -2  16  13       41.70       43.87      4.48 o
  -1  16  13        4.89       12.98      3.91 o
   0  16  13        0.36        6.25      3.64 o
   1  16  13        9.08       17.17      4.60 o
   2  16  13       27.56       51.81     14.95 o
  -6  17  13       51.25       58.34      6.33 o
  -5  17  13       24.65       30.66      5.76 o
  -4  17  13        4.97        8.43      4.12 o
  -3  17  13       11.32       11.80      3.96 o
  -2  17  13        0.28        2.92      3.78 o
  -1  17  13       61.14       58.36      5.87 o
   0  17  13       11.27       22.46      4.19 o
   1  17  13        7.91       13.58      4.66 o
   2  17  13       88.64      129.69     11.66 o
  -6  18  13       17.03       29.65      5.83 o
  -5  18  13       11.76        8.18      4.54 o
  -4  18  13       42.68       54.06      5.98 o
  -3  18  13        0.21        4.98      6.70 o
  -2  18  13        5.23       11.80      3.67 o
  -1  18  13       16.15       24.57      7.41 o
   0  18  13       12.22       18.20      5.48 o
   1  18  13        1.99       14.82      5.82 o
   2  18  13        0.91       12.01      7.31 o
  -6  19  13        2.93       14.55      8.03 o
  -5  19  13        2.98        9.94      5.07 o
  -4  19  13        4.52        7.24      4.82 o
  -3  19  13        2.49        8.43      4.03 o
  -2  19  13        0.03        2.55      3.43 o
  -1  19  13        2.67        5.89      4.12 o
   0  19  13       41.97       41.15      5.34 o
   1  19  13        0.89        5.05      6.16 o
  -6  20  13        2.02        7.07      8.09 o
  -5  20  13        0.06        6.88      4.51 o
  -4  20  13       19.68       16.75      6.04 o
  -3  20  13       20.62       43.72      5.46 o
  -2  20  13        7.05        7.70      3.94 o
  -1  20  13        1.23        7.03      4.31 o
   0  20  13        4.91        5.05      6.84 o
   1  20  13       14.44       22.39      5.92 o
  -6  21  13       14.46       24.87      9.19 o
  -5  21  13        4.84        6.65      4.91 o
  -4  21  13        0.40        3.33      5.24 o
  -3  21  13        0.48        5.27      3.90 o
  -2  21  13        4.41        6.52      4.15 o
  -1  21  13        1.39        0.77      4.29 o
   0  21  13        0.98        6.21      4.41 o
   1  21  13       19.28       34.23      5.17 o
  -5  22  13        7.88       12.66      6.89 o
  -4  22  13       20.27       21.38      6.08 o
  -3  22  13       19.43       24.13      5.04 o
  -2  22  13        0.62        4.64      3.76 o
  -1  22  13        0.67        2.38      8.21 o
   0  22  13       20.09       32.81      5.71 o
   1  22  13       34.33       66.87     10.23 o
  -5  23  13        0.58        7.41      6.84 o
  -4  23  13       40.34       53.93      6.66 o
  -3  23  13       39.46       47.95      6.69 o
  -2  23  13        0.02        8.73      3.91 o
  -1  23  13       14.44       14.05      5.11 o
   0  23  13       13.26       22.56      8.12 o
  -5  24  13        0.18        4.02      8.23 o
  -4  24  13        8.25        4.91      4.59 o
  -3  24  13        2.89        3.85      4.31 o
  -2  24  13        0.33       10.80      4.13 o
  -1  24  13        0.01        0.51      4.77 o
   0  24  13        0.05        7.59      5.57 o
  -4  25  13        1.07        1.58      5.85 o
  -3  25  13        0.00        7.10      4.32 o
  -2  25  13        5.62        4.22      5.11 o
  -1  25  13       15.94       25.60      6.00 o
   0  25  13       27.84       36.00      6.31 o
  -4  26  13       10.67        5.78      7.77 o
  -3  26  13       12.78       16.18      4.84 o
  -2  26  13        0.00        9.51      4.30 o
  -1  26  13        0.01       -4.66      4.66 o
  -3  27  13        0.19        4.36      4.63 o
  -2  27  13        3.59        4.88      4.42 o
  -1  27  13       15.23       11.85      5.81 o
  -2  28  13        0.08       -4.13      4.45 o
  -6   0  14       45.86       51.10     15.52 o
  -4   0  14       21.01       24.46      8.06 o
  -2   0  14       99.28       84.19      6.94 o
   0   0  14       12.36       26.20     13.96 o
   2   0  14        5.43       -2.53      5.98 o
  -7   1  14       91.28      114.46     16.09 o
  -6   1  14        0.54       14.35      7.53 o
  -5   1  14       67.55       72.05      7.82 o
  -4   1  14        0.04       -2.38      3.13 o
  -3   1  14       15.98       14.34      3.33 o
  -2   1  14        0.01        5.83      2.76 o
  -1   1  14        0.03       10.69      5.86 o
   0   1  14       20.26       37.35      6.40 o
   1   1  14        5.35       66.48      8.06 o
   2   1  14        3.00        0.96      4.43 o
  -7   2  14        5.97       27.60     11.44 o
  -6   2  14       24.69       34.93      6.99 o
  -5   2  14        0.01        7.68      3.87 o
  -4   2  14        7.01       13.11      3.74 o
  -3   2  14        0.73        5.93      5.43 o
  -2   2  14        4.28        7.65      2.84 o
  -1   2  14       15.99       25.03      5.53 o
   0   2  14       15.09       43.92     10.86 o
   1   2  14       11.48       65.92     10.86 o
   2   2  14        2.39       11.05      4.73 o
  -7   3  14       30.38       56.09     12.68 o
  -6   3  14        0.17       19.93      9.20 o
  -5   3  14       21.15       30.46      6.74 o
  -4   3  14        2.79        8.34      3.70 o
  -3   3  14        7.24       18.36      3.45 o
  -2   3  14        4.93       10.89      4.22 o
  -1   3  14      100.70      120.29      8.35 o
   0   3  14      100.24      121.35      7.64 o
   1   3  14       15.72       42.85     15.84 o
   2   3  14       11.64        6.79      7.72 o
  -7   4  14        5.91       29.66     11.01 o
  -6   4  14       44.23       56.29      8.59 o
  -5   4  14        0.27        8.79      5.31 o
  -4   4  14       19.75       21.73      4.19 o
  -3   4  14        1.58        6.39      3.63 o
  -2   4  14        0.05        8.31      4.25 o
  -1   4  14       19.85       34.19      8.10 o
   0   4  14        1.96       16.54      7.71 o
   1   4  14       33.71       75.31     10.77 o
   2   4  14       14.70       34.78     10.17 o
  -7   5  14        0.11       15.80     10.88 o
  -6   5  14       14.70       30.55      6.68 o
  -5   5  14       21.27       29.75      4.87 o
  -4   5  14       17.76       20.61      3.99 o
  -3   5  14       13.27       20.03      3.58 o
  -2   5  14        0.08        6.89      2.79 o
  -1   5  14       17.01       24.69      5.66 o
   0   5  14       48.08       67.85     11.18 o
   1   5  14       24.61       89.10      9.84 o
   2   5  14        1.37       -5.77      7.87 o
  -7   6  14       26.16       49.55     12.30 o
  -6   6  14        4.28       12.45      6.82 o
  -5   6  14       10.13       20.84      4.95 o
  -4   6  14        0.14        3.57      3.41 o
  -3   6  14        4.90        8.70      3.22 o
  -2   6  14       45.98       43.29      3.96 o
  -1   6  14        0.23       10.21      3.51 o
   0   6  14       20.27       37.38      6.47 o
   1   6  14       11.95       48.17     12.02 o
   2   6  14       17.72       14.15      9.22 o
  -7   7  14        0.08       16.70     10.33 o
  -6   7  14       33.40       45.99      6.13 o
  -5   7  14       46.93       49.23      5.44 o
  -4   7  14        0.10        5.71      4.69 o
  -3   7  14       16.69       25.52      4.50 o
  -2   7  14        5.56        8.96      3.94 o
  -1   7  14        1.65        5.46      3.13 o
   0   7  14       22.61       29.90      4.83 o
   1   7  14       12.90       41.32     10.59 o
   2   7  14        8.07       -3.22      8.18 o
  -7   8  14       41.76       62.14      8.60 o
  -6   8  14        3.68       11.31      6.88 o
  -5   8  14       17.39       32.99      5.04 o
  -4   8  14       23.05       19.47      4.19 o
  -3   8  14       30.24       36.18      4.28 o
  -2   8  14       51.55       50.95      6.19 o
  -1   8  14        0.30        7.72      3.34 o
   0   8  14        0.32        5.88      5.27 o
   1   8  14       10.99       45.88     11.43 o
   2   8  14       12.54       20.09     10.65 o
  -6   9  14       18.29       32.16      8.75 o
  -5   9  14        0.00       10.68      4.58 o
  -4   9  14       99.70       96.70      8.34 o
  -3   9  14       15.38       20.97      4.84 o
  -2   9  14      120.08      123.90      5.99 o
  -1   9  14       16.99       24.32      4.13 o
   0   9  14       18.78       23.15      3.88 o
   1   9  14        2.39       40.84     12.73 o
  -6  10  14        8.60       13.25      5.17 o
  -5  10  14        5.14       13.78      4.49 o
  -4  10  14        2.65       15.45      3.99 o
  -3  10  14        1.24        4.16      3.91 o
  -2  10  14        6.26        8.50      4.79 o
  -1  10  14      113.60      153.44      7.93 o
   0  10  14        1.65       10.60      8.69 o
   1  10  14        2.60       19.70      9.05 o
  -6  11  14       16.26       20.70      4.73 o
  -5  11  14       18.22       22.83      5.42 o
  -4  11  14       25.05       31.97      4.73 o
  -3  11  14       10.28       10.48      3.50 o
  -2  11  14      141.53      172.11      7.45 o
  -1  11  14       11.28       24.26      5.41 o
   0  11  14        0.06        8.05      5.98 o
   1  11  14       52.29       77.37     10.13 o
  -6  12  14        3.22        9.95      4.28 o
  -5  12  14        1.10        0.27      4.00 o
  -4  12  14       15.27       22.41      4.39 o
  -3  12  14        0.01        3.94      3.20 o
  -2  12  14        1.05       11.39      3.08 o
  -1  12  14       14.86       16.30      4.28 o
   0  12  14        2.19       10.51      6.28 o
   1  12  14        4.74       43.19     11.54 o
  -6  13  14       64.24       60.71      7.12 o
  -5  13  14        6.90       15.59      4.48 o
  -4  13  14       25.28       28.53      4.69 o
  -3  13  14       14.99       16.44      3.78 o
  -2  13  14       14.00       17.48      3.20 o
  -1  13  14        0.00        3.56      5.61 o
   0  13  14       39.84       72.08      6.86 o
   1  13  14        0.73       37.36      8.49 o
  -6  14  14        0.43       10.33      4.63 o
  -5  14  14        5.48       10.06      6.23 o
  -4  14  14       10.54       19.65      4.57 o
  -3  14  14        8.14       12.02      3.65 o
  -2  14  14        0.08        1.85      4.00 o
  -1  14  14       24.51       36.38      5.10 o
   0  14  14       12.60       17.28      5.31 o
   1  14  14       12.51       30.03     11.31 o
  -6  15  14       50.56       62.20      6.97 o
  -5  15  14        7.79       19.84      5.94 o
  -4  15  14        5.92       11.87      4.65 o
  -3  15  14        0.45       -1.67      3.46 o
  -2  15  14        0.17        5.75      5.00 o
  -1  15  14       12.90       25.21      5.27 o
   0  15  14        0.00        2.91      6.74 o
   1  15  14       41.94       61.49     10.08 o
  -6  16  14       13.45       17.96      5.89 o
  -5  16  14        5.23       10.48      5.42 o
  -4  16  14        2.59        6.48      4.07 o
  -3  16  14        3.01        7.23      3.59 o
  -2  16  14       10.64       22.69      3.49 o
  -1  16  14        0.92        8.29      4.31 o
   0  16  14        4.38       23.47      6.84 o
   1  16  14       53.82       72.56      7.14 o
  -5  17  14        0.34       -1.64      4.86 o
  -4  17  14       18.78       17.32      4.83 o
  -3  17  14        6.94        7.81      3.79 o
  -2  17  14       18.03       21.12      3.69 o
  -1  17  14       19.94       17.23      4.35 o
   0  17  14       13.09       21.06      5.67 o
  -5  18  14        0.84        8.29      4.37 o
  -4  18  14        9.97       10.33      5.10 o
  -3  18  14       68.64       74.61      5.99 o
  -2  18  14        0.52       10.10      4.21 o
  -1  18  14       14.92       13.67      5.87 o
   0  18  14       11.04       19.63      6.29 o
  -5  19  14        0.27       10.62      4.96 o
  -4  19  14        3.41        5.76      4.17 o
  -3  19  14        7.33        8.43      4.04 o
  -2  19  14       48.54       55.71      5.92 o
  -1  19  14        7.05        8.65      4.22 o
   0  19  14        0.01        8.68      4.24 o
  -5  20  14        0.45        8.01      4.76 o
  -4  20  14        5.15        1.38      4.22 o
  -3  20  14       19.92       24.41      4.76 o
  -2  20  14        4.23        5.15      5.43 o
  -1  20  14        6.84       20.54      5.30 o
   0  20  14        7.43       16.97      4.59 o
  -4  21  14        1.81        5.43      4.58 o
  -3  21  14       16.82       12.64      5.11 o
  -2  21  14        0.06        5.86      3.49 o
  -1  21  14        9.68       15.86      5.08 o
  -4  22  14        8.30        8.32      5.34 o
  -3  22  14        1.02        1.69      4.71 o
  -2  22  14        0.46       -0.46      3.57 o
  -1  22  14        0.37        0.15      4.38 o
  -3  23  14        0.49        2.10      4.39 o
  -2  23  14        0.31       -3.60      3.60 o
  -5   0  15       48.66       71.37     10.57 o
  -3   0  15       54.91       50.19     13.51 o
  -1   0  15       97.57      109.89     11.51 o
  -6   1  15        4.75       22.28      9.80 o
  -5   1  15        0.00        9.83      5.22 o
  -4   1  15       16.63       13.94      5.23 o
  -3   1  15        0.09        6.22      5.43 o
  -2   1  15        2.65        9.12      4.64 o
  -1   1  15        3.58       21.27     10.28 o
   0   1  15       10.87       80.24      9.25 o
  -6   2  15        7.35       31.28     11.58 o
  -5   2  15       25.10       37.25      7.11 o
  -4   2  15        0.03        5.88      5.57 o
  -3   2  15        4.95       16.09      5.30 o
  -2   2  15        4.32        9.94      4.53 o
  -1   2  15        4.56       21.14      6.76 o
   0   2  15       43.08      112.05     11.38 o
  -6   3  15        0.38       16.68      8.70 o
  -5   3  15        0.00       15.92      6.97 o
  -4   3  15        1.71       11.56      4.26 o
  -3   3  15       10.91       15.95      4.65 o
  -2   3  15        3.83       12.17      7.76 o
  -1   3  15        0.01       19.74      6.83 o
   0   3  15       17.75       53.75     12.30 o
  -6   4  15        0.01       12.11      8.93 o
  -5   4  15        2.20       15.62      6.60 o
  -4   4  15        0.16        4.87      4.68 o
  -3   4  15       18.48       21.39      5.65 o
  -2   4  15        9.99       25.89     10.75 o
  -1   4  15       23.82       50.67      9.16 o
   0   4  15        8.28       59.63      8.52 o
  -6   5  15        0.40       13.91      7.76 o
  -5   5  15        0.10       10.22      6.00 o
  -4   5  15        7.76       15.33      5.12 o
  -3   5  15        4.54       10.04      4.98 o
  -2   5  15       48.09       72.68      7.77 o
  -1   5  15       18.90       37.19      8.74 o
   0   5  15        1.09       60.11     16.44 o
  -6   6  15        8.94       28.08      7.82 o
  -5   6  15        4.38       16.99      5.62 o
  -4   6  15        3.84       12.24      4.64 o
  -3   6  15       15.75       19.80      5.19 o
  -2   6  15        7.30       25.45      6.41 o
  -1   6  15        0.02       11.41      6.67 o
   0   6  15       38.66       77.22     16.25 o
  -6   7  15        4.17       16.82      7.85 o
  -5   7  15        0.03        7.19      7.12 o
  -4   7  15       12.47       16.93      5.07 o
  -3   7  15        9.02       11.23      4.80 o
  -2   7  15       25.17       29.18      5.64 o
  -1   7  15        6.13       21.08      5.80 o
   0   7  15        0.28       44.50      9.00 o
  -6   8  15       16.92       37.37     11.34 o
  -5   8  15        0.27       15.20      6.28 o
  -4   8  15       27.58       42.44      5.04 o
  -3   8  15        7.59       15.90      4.07 o
  -2   8  15        0.94       11.83      4.10 o
  -1   8  15        6.49       16.51      6.62 o
   0   8  15       14.95       36.45      9.62 o
  -5   9  15       13.28       19.77      4.66 o
  -4   9  15       25.57       31.49      4.61 o
  -3   9  15        0.42        1.74      4.54 o
  -2   9  15        2.76       10.68      5.13 o
  -1   9  15       11.99       22.70      6.09 o
   0   9  15        0.15       14.95      8.27 o
  -5  10  15        0.28        8.10      4.11 o
  -4  10  15        0.40        7.94      4.28 o
  -3  10  15        3.63       12.05      3.53 o
  -2  10  15        2.38       11.91      4.03 o
  -1  10  15        2.03       16.43      5.87 o
   0  10  15        2.38       17.98      8.42 o
  -5  11  15       14.14       27.47      9.87 o
  -4  11  15       44.57       48.13      6.32 o
  -3  11  15       17.61       18.33      3.88 o
  -2  11  15        5.80       12.09      4.12 o
  -1  11  15        1.02       23.74      9.85 o
   0  11  15        0.29       17.77     10.34 o
  -5  12  15        4.58        0.70      5.59 o
  -4  12  15       24.94       27.73      5.58 o
  -3  12  15        0.58        6.27      5.00 o
  -2  12  15        7.57       14.93      5.95 o
  -1  12  15        6.12       21.02      7.27 o
   0  12  15        3.50       21.93      9.13 o
  -5  13  15       35.67       50.69      9.81 o
  -4  13  15        0.92        9.89      6.90 o
  -3  13  15        8.26        6.16      3.56 o
  -2  13  15       46.01       49.37      5.51 o
  -1  13  15        2.29       14.51      5.48 o
  -5  14  15        6.08       13.19      4.88 o
  -4  14  15        1.75       12.75      8.24 o
  -3  14  15       33.25       32.75      6.39 o
  -2  14  15        1.29       12.46      4.72 o
  -1  14  15        1.33        7.15      4.56 o
  -4  15  15        2.19        3.86      4.32 o
  -3  15  15        4.92       11.57      4.47 o
  -2  15  15       13.35       18.87      5.57 o
  -1  15  15        0.00        2.55      5.99 o
  -4  16  15        2.74        7.76      4.40 o
  -3  16  15        4.50        7.11      3.95 o
  -2  16  15       15.26       18.47      5.12 o
  -1  16  15       55.58       65.25      6.64 o
  -4  17  15        4.73       15.99      6.78 o
  -3  17  15        0.11       -2.05      3.70 o
  -2  17  15        0.96        3.32      5.26 o
  -3  18  15        0.09        6.48      5.09 o
  -2  18  15        3.93       14.46     12.28 o
  -4   0  16        2.61       10.28      9.78 o
  -2   0  16       18.52       43.98     22.34 o
  -4   1  16        1.49       14.38      9.57 o
  -3   1  16       55.78       57.75      5.82 o
  -2   1  16       20.62       66.28     17.39 o
  -1   1  16        7.16       60.81     15.76 o
  -4   2  16        2.34        2.05      6.51 o
  -3   2  16        0.01       11.81      8.44 o
  -2   2  16        7.97       15.08     10.36 o
  -1   2  16        0.11       73.20     18.03 o
  -4   3  16        0.95        5.78      6.22 o
  -3   3  16        4.61       11.07      6.58 o
  -2   3  16        0.10       -3.87      3.87 o
  -4   4  16        2.81        9.79      7.63 o
  -3   4  16       15.20       24.24      6.61 o
  -2   4  16       20.54       32.26     11.55 o
  -4   5  16        2.15        7.23      6.96 o
  -3   5  16        0.46        7.74      6.33 o
  -2   5  16       75.78       74.32      8.31 o
  -4   6  16        4.20        8.50      7.28 o
  -3   6  16        7.66       17.02      7.16 o
  -2   6  16        0.16       12.38      9.80 o
  -4   7  16       12.60       15.16      6.37 o
  -3   7  16        4.85       13.06      6.35 o
  -2   7  16       27.04       29.30     10.65 o
  -3   8  16        6.86        7.33      6.37 o
  -2   8  16        0.15       13.43      9.15 o
  -3   9  16        0.00       10.53      5.85 o
 
